# Supplementary material for: 3,5-Bis(4-methoxy­phen­yl)-1H-1,2,4-triazole monohydrate
Source: Acta Crystallogr Sect E Struct Rep Online. 2009 May 14;65(Pt 6):o1260. doi: 10.1107/S160053680901695X (PMC2969559; doi:10.1107/S160053680901695X)
Supplement: Supplementary file 2 [file e-65-o1260-Isup2.hkl]

# 
# h,k,l, Fc-squared, Fo-squared, sigma(Fo-squared) and status flag 
# 
data_I
_shelx_title ' 61213cm in P-1' 
_shelx_refln_list_code          4 
_shelx_F_calc_maximum      171.12 
_exptl_crystal_F_000       316.00 
_reflns_d_resolution_high  0.8377 
 
loop_ 
 _symmetry_equiv_pos_as_xyz 
 'x, y, z' 
 '-x, -y, -z' 
 
_cell_length_a     6.9948 
_cell_length_b    11.1252 
_cell_length_c    11.1842 
_cell_angle_alpha 110.603 
_cell_angle_beta  107.932 
_cell_angle_gamma  95.690 
 
_shelx_F_squared_multiplier     1.000 
 
loop_ 
 _refln_index_h 
 _refln_index_k 
 _refln_index_l 
 _refln_F_squared_calc 
 _refln_F_squared_meas 
 _refln_F_squared_sigma 
 _refln_observed_status 
   1   0   0     2045.35     1894.20     18.06 o 
   2   0   0      858.28      838.53     10.84 o 
   3   0   0        0.38        1.93      1.61 o 
   4   0   0      220.71      243.06      3.44 o 
   5   0   0       22.30       26.13      4.33 o 
   6   0   0      119.50      120.41      4.94 o 
   7   0   0       19.24       21.32      3.56 o 
  -7   1   0        3.77        3.40      1.16 o 
  -6   1   0       10.13       13.71      1.79 o 
  -5   1   0      135.65      137.09      6.03 o 
  -4   1   0      373.54      392.79      9.78 o 
  -3   1   0       12.15       14.56      0.93 o 
  -2   1   0       54.33       55.77      1.66 o 
  -1   1   0      997.15     1004.54      9.92 o 
   0   1   0      955.30      971.45     13.33 o 
   1   1   0      125.54      138.10      1.78 o 
   2   1   0      835.52      867.41      7.68 o 
   3   1   0      644.80      745.80      7.33 o 
   4   1   0        7.70        8.01      0.78 o 
   5   1   0      481.57      469.18      8.32 o 
   6   1   0        1.60        3.18      1.09 o 
   7   1   0       19.23       19.20      2.36 o 
  -7   2   0        2.25        3.64      1.06 o 
  -6   2   0       99.16       98.52      5.68 o 
  -5   2   0       35.80       37.64      3.13 o 
  -4   2   0        0.00        0.63      0.70 o 
  -3   2   0      224.86      251.62      3.51 o 
  -2   2   0     1853.07     1871.25     30.67 o 
  -1   2   0      872.25      815.79      8.46 o 
   0   2   0       36.78       32.54      1.48 o 
   1   2   0      742.23      760.97      6.74 o 
   2   2   0      307.62      334.99      4.02 o 
   3   2   0      351.22      426.29      5.16 o 
   4   2   0      138.19      140.13      3.38 o 
   5   2   0        6.92        9.27      1.42 o 
   6   2   0        3.18        5.41      1.30 o 
   7   2   0        0.06        0.71      0.98 o 
  -7   3   0      109.89       92.79      6.10 o 
  -6   3   0        0.37        0.42      1.02 o 
  -5   3   0       47.03       46.78      3.43 o 
  -4   3   0        5.54        5.77      1.48 o 
  -3   3   0       71.26       66.33      1.75 o 
  -2   3   0       49.24       46.15      1.51 o 
  -1   3   0     3470.88     3492.50     32.16 o 
   0   3   0       32.88       27.17      1.69 o 
   1   3   0       81.43       74.29      1.57 o 
   2   3   0      449.51      537.97      5.85 o 
   3   3   0      123.26      129.46      2.68 o 
   4   3   0       10.84       10.38      1.56 o 
   5   3   0       57.42       55.44      2.74 o 
   6   3   0        3.48        3.34      1.13 o 
  -7   4   0        9.66       16.04      3.15 o 
  -6   4   0        9.41       11.24      2.41 o 
  -5   4   0       46.63       35.37      3.52 o 
  -4   4   0      317.80      288.66      8.51 o 
  -3   4   0        1.09        1.23      0.47 o 
  -2   4   0      249.53      256.49      5.73 o 
  -1   4   0      101.19       91.89      2.62 o 
   0   4   0        1.62        2.94      0.88 o 
   1   4   0       62.18       58.04      2.47 o 
   2   4   0       38.37       39.15      1.40 o 
   3   4   0       42.11       42.32      1.62 o 
   4   4   0      101.44      102.24      2.75 o 
   5   4   0        0.00        1.58      1.59 o 
   6   4   0        0.44        1.27      1.51 o 
  -7   5   0        9.54       11.15      2.67 o 
  -6   5   0        6.15        9.50      2.25 o 
  -5   5   0        4.14        4.96      1.53 o 
  -4   5   0      256.67      240.42      7.81 o 
  -3   5   0       22.62       18.05      1.67 o 
  -2   5   0      331.31      310.89      5.24 o 
  -1   5   0      152.81      152.90      3.34 o 
   0   5   0      184.54      190.03      5.98 o 
   1   5   0       41.38       43.94      2.10 o 
   2   5   0       41.52       40.83      1.71 o 
   3   5   0       52.27       55.15      1.95 o 
   4   5   0       95.44       86.16      2.61 o 
   5   5   0        7.20        6.86      2.04 o 
   6   5   0        2.96        8.55      2.50 o 
  -7   6   0        2.92        4.64      1.92 o 
  -6   6   0        0.36       -0.65      0.88 o 
  -5   6   0        6.15        5.24      1.60 o 
  -4   6   0        0.03        0.37      0.76 o 
  -3   6   0        0.98        1.16      0.93 o 
  -2   6   0       34.25       34.60      1.85 o 
  -1   6   0       39.79       37.40      1.74 o 
   0   6   0       78.29       79.72      4.10 o 
   1   6   0       91.66       91.79      4.57 o 
   2   6   0       56.69       58.05      2.73 o 
   3   6   0        1.67        1.29      0.90 o 
   4   6   0        1.63        3.27      1.07 o 
   5   6   0       22.17       24.55      3.78 o 
  -7   7   0       14.72       13.10      2.94 o 
  -6   7   0        0.17        0.44      1.11 o 
  -5   7   0       68.57       61.89      4.43 o 
  -4   7   0        0.03       -0.37      0.70 o 
  -3   7   0       68.27       63.06      2.54 o 
  -2   7   0      105.49      101.40      4.38 o 
  -1   7   0        0.19       -0.13      0.51 o 
   0   7   0       54.86       51.90      3.55 o 
   1   7   0       19.13       22.72      2.83 o 
   2   7   0       37.63       38.69      3.36 o 
   3   7   0        0.19       -0.52      0.88 o 
   4   7   0       13.14       12.42      1.85 o 
   5   7   0        0.04        1.44      1.69 o 
  -7   8   0       22.99       24.41      4.01 o 
  -6   8   0       11.21        9.92      2.48 o 
  -5   8   0       29.78       29.30      3.73 o 
  -4   8   0        0.00        0.81      0.83 o 
  -3   8   0       14.46       13.19      1.53 o 
  -2   8   0        2.22        2.81      1.22 o 
  -1   8   0       21.07       19.94      2.33 o 
   0   8   0       84.10       79.11      4.66 o 
   1   8   0        0.85        0.37      1.09 o 
   2   8   0        2.72        2.90      1.34 o 
   3   8   0        0.10        0.99      1.02 o 
   4   8   0        1.02        2.41      1.53 o 
  -6   9   0        4.65        3.06      1.51 o 
  -5   9   0       28.43       27.96      3.78 o 
  -4   9   0        2.38        6.98      1.95 o 
  -3   9   0       11.32       13.19      1.61 o 
  -2   9   0        0.01        0.91      0.72 o 
  -1   9   0        0.50        0.32      0.79 o 
   0   9   0        1.57        3.64      1.55 o 
   1   9   0        0.57        0.07      1.14 o 
   2   9   0       11.82        9.55      2.25 o 
   3   9   0        7.83        5.10      1.78 o 
  -6  10   0       16.64       15.48      3.13 o 
  -5  10   0       19.81       19.93      3.34 o 
  -4  10   0        3.33        4.40      1.60 o 
  -3  10   0       11.87       11.90      1.62 o 
  -2  10   0       21.11       21.30      2.11 o 
  -1  10   0        4.70        7.58      2.13 o 
   0  10   0        0.42        3.36      1.60 o 
   1  10   0       43.57       38.55      4.36 o 
   2  10   0       85.77       73.71      5.35 o 
   3  10   0        2.51        1.85      1.48 o 
  -5  11   0        1.91        1.00      1.39 o 
  -4  11   0        1.78        3.22      1.55 o 
  -3  11   0       17.06       15.19      1.92 o 
  -2  11   0       13.17       14.37      2.92 o 
  -1  11   0        7.79        7.86      2.46 o 
   0  11   0        2.73        3.92      1.90 o 
   1  11   0        3.54        1.58      1.53 o 
  -3  12   0        3.37        1.60      1.55 o 
  -2  12   0        4.04        5.68      2.25 o 
  -1  12   0        7.47        7.53      2.46 o 
   0  12   0       22.27       27.35      4.33 o 
  -1 -12   1       11.86       10.22      2.53 o 
   0 -12   1        3.71        2.85      1.95 o 
   1 -12   1        0.91        0.30      1.44 o 
   2 -12   1        2.21        3.13      1.88 o 
   3 -12   1        2.19        2.04      1.78 o 
  -2 -11   1        9.72        8.07      2.16 o 
  -1 -11   1        0.51        2.53      1.58 o 
   0 -11   1        7.08       11.68      2.64 o 
   1 -11   1       18.61       21.88      3.52 o 
   2 -11   1       21.84       21.95      3.50 o 
   3 -11   1        2.71        1.37      1.30 o 
   4 -11   1        5.93        8.85      2.32 o 
   5 -11   1        0.35        1.04      1.27 o 
  -3 -10   1       26.66       26.01      3.78 o 
  -2 -10   1        5.01        5.19      1.92 o 
  -1 -10   1       10.38        9.78      2.39 o 
   0 -10   1       26.18       24.04      3.50 o 
   1 -10   1        7.45        6.72      1.99 o 
   2 -10   1        3.31        3.07      0.98 o 
   3 -10   1        8.97       12.41      1.69 o 
   4 -10   1        5.60        7.72      1.97 o 
   5 -10   1        1.28        1.85      1.30 o 
   6 -10   1        9.89        9.50      2.32 o 
  -4  -9   1        0.08       -0.16      1.14 o 
  -3  -9   1        0.15       -0.14      0.95 o 
  -2  -9   1        1.12        0.39      1.23 o 
  -1  -9   1        6.18        8.48      2.04 o 
   0  -9   1       13.23       10.57      2.18 o 
   1  -9   1        7.64        6.80      2.14 o 
   2  -9   1        1.68        1.90      0.75 o 
   3  -9   1       12.33       11.74      1.96 o 
   4  -9   1        2.69        2.18      1.27 o 
   5  -9   1        0.76        1.60      1.37 o 
   6  -9   1        3.39        5.45      1.97 o 
  -5  -8   1        0.07       -0.81      1.46 o 
  -4  -8   1       12.30       12.42      2.55 o 
  -3  -8   1       97.32       92.25      3.96 o 
  -2  -8   1        6.10        2.93      2.02 o 
  -1  -8   1       96.20       94.30      5.08 o 
   0  -8   1        1.51        1.36      0.65 o 
   1  -8   1        2.76        2.50      0.78 o 
   2  -8   1       42.32       40.65      2.10 o 
   3  -8   1        6.26        7.44      1.21 o 
   4  -8   1        8.43       10.71      2.20 o 
   5  -8   1       44.83       47.75      3.96 o 
   6  -8   1        0.16       -0.37      1.09 o 
   7  -8   1        5.19        2.76      1.74 o 
  -5  -7   1        0.00       -1.84      1.23 o 
  -4  -7   1        2.60        1.98      0.95 o 
  -3  -7   1        9.33        8.90      2.62 o 
  -2  -7   1       17.99       17.55      1.88 o 
  -1  -7   1       45.23       45.29      3.29 o 
   0  -7   1       16.56       14.58      2.20 o 
   1  -7   1        4.46        6.79      1.02 o 
   2  -7   1        4.65        3.62      0.86 o 
   3  -7   1       62.63       55.97      6.62 o 
   4  -7   1        1.39        1.74      1.14 o 
   5  -7   1       22.42       26.19      3.41 o 
   6  -7   1        9.17       11.01      2.55 o 
   7  -7   1        0.93        1.76      1.37 o 
  -6  -6   1       11.25        8.92      2.62 o 
  -5  -6   1       22.90       19.22      3.20 o 
  -4  -6   1        0.00        1.24      1.08 o 
  -3  -6   1       66.12       63.35      2.82 o 
  -2  -6   1        3.17        3.06      0.89 o 
  -1  -6   1      142.78      144.37      3.99 o 
   0  -6   1       30.02       22.95      2.32 o 
   1  -6   1       41.20       43.55      1.82 o 
   2  -6   1      877.82      844.70     10.74 o 
   3  -6   1        1.14        1.44      0.81 o 
   4  -6   1       18.76       18.50      2.64 o 
   5  -6   1        4.43        4.47      1.53 o 
   6  -6   1       15.70       13.00      2.57 o 
   7  -6   1        4.41        5.31      2.13 o 
  -6  -5   1        6.52        6.24      2.16 o 
  -5  -5   1        0.61       -0.16      1.14 o 
  -4  -5   1        0.01       -0.40      0.68 o 
  -3  -5   1       71.07       64.05      2.17 o 
  -2  -5   1      403.17      435.11      6.53 o 
  -1  -5   1       72.80       66.07      2.50 o 
   0  -5   1       33.98       36.58      2.36 o 
   1  -5   1       58.15       50.25      1.97 o 
   2  -5   1      654.57      629.93      8.80 o 
   3  -5   1      242.32      247.61      6.42 o 
   4  -5   1       59.77       59.13      3.76 o 
   5  -5   1       11.94       10.38      2.13 o 
   6  -5   1        8.38       10.87      2.48 o 
   7  -5   1       83.09       74.89      5.66 o 
  -7  -4   1        4.74        6.98      2.39 o 
  -6  -4   1       11.84        9.67      2.32 o 
  -5  -4   1        1.18        0.74      1.11 o 
  -4  -4   1      107.15      101.65      3.25 o 
  -3  -4   1        0.01       -0.22      0.40 o 
  -2  -4   1     1043.32     1148.64     10.40 o 
  -1  -4   1      302.35      290.01      4.96 o 
   0  -4   1        2.14        1.85      0.67 o 
   1  -4   1      823.84      804.26      9.13 o 
   2  -4   1      361.07      389.68      5.62 o 
   3  -4   1        0.28        0.17      0.45 o 
   4  -4   1        1.08        1.21      0.79 o 
   5  -4   1       77.08       77.63      4.68 o 
   6  -4   1       16.91       27.63      3.76 o 
   7  -4   1        1.20        1.25      1.51 o 
  -7  -3   1        6.73        9.09      2.43 o 
  -6  -3   1       33.40       30.68      2.58 o 
  -5  -3   1      316.63      288.91      8.53 o 
  -4  -3   1       73.56       74.45      2.60 o 
  -3  -3   1        9.89       10.84      0.94 o 
  -2  -3   1       75.34       70.90      1.60 o 
  -1  -3   1      608.43      588.41      5.54 o 
   0  -3   1     1951.86     1901.05     19.18 o 
   1  -3   1    29282.15    23134.06    215.21 o 
   2  -3   1      157.09      146.38      2.80 o 
   3  -3   1       61.14       57.44      2.99 o 
   4  -3   1        7.16       10.01      1.92 o 
   5  -3   1      112.64      106.63      5.49 o 
   6  -3   1       20.16       15.92      2.90 o 
   7  -3   1       14.21       14.30      3.13 o 
  -7  -2   1       13.66       11.01      2.01 o 
  -6  -2   1        0.68        1.57      0.90 o 
  -5  -2   1       94.89       96.35      4.35 o 
  -4  -2   1      394.39      422.64      5.31 o 
  -3  -2   1      506.03      602.57      6.31 o 
  -2  -2   1       43.16       41.07      1.11 o 
  -1  -2   1        0.04       -0.11      0.27 o 
   0  -2   1      801.99      796.33      6.65 o 
   1  -2   1      397.69      423.88      5.03 o 
   2  -2   1      102.36       98.52      2.05 o 
   3  -2   1      182.80      201.71      4.62 o 
   4  -2   1       71.66       73.53      4.06 o 
   5  -2   1        5.48        7.77      1.85 o 
   6  -2   1      354.11      365.03      8.04 o 
   7  -2   1        0.87        0.44      1.48 o 
  -7  -1   1       31.75       37.89      3.03 o 
  -6  -1   1      105.15      102.41      3.92 o 
  -5  -1   1        5.72        6.67      1.20 o 
  -4  -1   1       32.13       36.28      1.23 o 
  -3  -1   1       47.48       52.18      1.32 o 
  -2  -1   1        7.85        6.56      0.68 o 
  -1  -1   1     2243.74     2125.49     16.15 o 
   0  -1   1      154.70      149.26      1.55 o 
   1  -1   1       10.07        7.38      0.79 o 
   2  -1   1      578.00      603.78      6.95 o 
   3  -1   1       67.54       72.60      1.92 o 
   4  -1   1      176.82      191.84      6.77 o 
   5  -1   1       69.64       73.14      3.09 o 
   6  -1   1        2.84        2.63      1.00 o 
   7  -1   1        9.06       10.45      2.69 o 
  -7   0   1        2.75        2.81      1.11 o 
  -6   0   1      236.06      231.25      6.11 o 
  -5   0   1       12.86       15.49      2.74 o 
  -4   0   1        6.49        6.35      1.37 o 
  -3   0   1       50.52       43.53      2.41 o 
  -2   0   1       45.38       39.98      0.85 o 
  -1   0   1     3548.70     3209.17     44.93 o 
   0   0   1      170.41      171.47      2.18 o 
   1   0   1        1.57        2.06      0.30 o 
   2   0   1        6.89        5.85      0.51 o 
   3   0   1      254.54      283.37      4.65 o 
   4   0   1       39.10       37.98      1.70 o 
   5   0   1       77.86       77.55      3.14 o 
   6   0   1       92.34       89.80      3.70 o 
   7   0   1        4.00        5.42      2.04 o 
  -8   1   1        4.90        7.23      1.69 o 
  -7   1   1       43.36       51.00      6.65 o 
  -6   1   1       11.93       15.23      2.64 o 
  -5   1   1       43.70       41.45      3.18 o 
  -4   1   1       17.31       17.80      2.16 o 
  -3   1   1     1294.39     1275.00     20.00 o 
  -2   1   1       58.77       91.82      3.04 o 
  -1   1   1      650.91      631.12      9.16 o 
   0   1   1      139.77      129.14      3.01 o 
   1   1   1      151.24      162.35      2.19 o 
   2   1   1       91.46       99.73      1.91 o 
   3   1   1        5.61        6.76      0.71 o 
   4   1   1       23.70       21.54      1.25 o 
   5   1   1       98.56      103.32      3.68 o 
   6   1   1        0.21        0.05      0.87 o 
   7   1   1        2.56        4.78      2.04 o 
  -8   2   1       10.13       13.73      4.08 o 
  -7   2   1       55.28       58.27      4.64 o 
  -6   2   1        0.19        3.31      1.46 o 
  -5   2   1       21.56       22.48      2.78 o 
  -4   2   1       16.95       20.47      2.36 o 
  -3   2   1      263.34      267.51      6.28 o 
  -2   2   1      254.97      290.23      7.70 o 
  -1   2   1     2126.40     2145.96     28.72 o 
   0   2   1        6.82        7.26      0.95 o 
   1   2   1      325.99      317.52      3.72 o 
   2   2   1      883.19      973.99      9.10 o 
   3   2   1        0.96        0.85      0.43 o 
   4   2   1       36.20       35.83      2.13 o 
   5   2   1        9.43        8.53      1.42 o 
   6   2   1        5.93        6.26      2.52 o 
   7   2   1        6.87       15.83      3.36 o 
  -8   3   1       13.34       10.57      2.83 o 
  -7   3   1        4.36        4.15      1.74 o 
  -6   3   1       14.33       11.54      2.32 o 
  -5   3   1        0.49        0.88      0.93 o 
  -4   3   1        0.07        0.00      0.70 o 
  -3   3   1        0.35        0.79      0.35 o 
  -2   3   1      271.03      247.53      4.86 o 
  -1   3   1        1.20        1.90      0.65 o 
   0   3   1      245.11      243.85      5.89 o 
   1   3   1      389.82      432.83      4.99 o 
   2   3   1      123.13      121.44      2.46 o 
   3   3   1       17.64       20.66      1.29 o 
   4   3   1       40.89       38.30      1.69 o 
   5   3   1        1.79        0.99      2.09 o 
   6   3   1       61.65       71.12      4.94 o 
  -8   4   1        4.86        2.36      1.76 o 
  -7   4   1       29.28       40.50      4.54 o 
  -6   4   1        9.43        7.37      2.04 o 
  -5   4   1        0.52       -0.56      0.63 o 
  -4   4   1      185.05      170.14      6.28 o 
  -3   4   1        7.32        6.58      0.80 o 
  -2   4   1      384.27      388.31      8.65 o 
  -1   4   1      274.13      264.46      6.65 o 
   0   4   1       90.22       76.15      3.41 o 
   1   4   1        0.19        0.02      0.47 o 
   2   4   1       44.44       41.00      1.55 o 
   3   4   1       56.60       63.00      2.09 o 
   4   4   1       11.80       11.51      1.21 o 
   5   4   1        1.06        2.06      1.50 o 
  -7   5   1       45.54       44.32      4.73 o 
  -6   5   1       33.85       34.89      3.96 o 
  -5   5   1       66.55       61.87      4.20 o 
  -4   5   1        0.90        2.15      1.16 o 
  -3   5   1       69.44       69.94      2.38 o 
  -2   5   1       25.24       18.03      1.40 o 
  -1   5   1      157.30      168.57      5.54 o 
   0   5   1       20.55       21.49      2.29 o 
   1   5   1      434.59      437.55     10.55 o 
   2   5   1       40.86       38.18      2.39 o 
   3   5   1       55.39       46.49      1.92 o 
   4   5   1       50.69       51.12      2.13 o 
   5   5   1        1.19        5.05      1.88 o 
  -7   6   1       23.66       23.11      3.73 o 
  -6   6   1        0.71        1.11      1.18 o 
  -5   6   1       48.98       44.97      3.73 o 
  -4   6   1      104.16       99.09      6.56 o 
  -3   6   1        1.64        1.97      0.68 o 
  -2   6   1       56.47       55.42      2.99 o 
  -1   6   1        2.39        2.09      1.11 o 
   0   6   1       25.69       20.93      2.53 o 
   1   6   1        0.41        0.28      0.79 o 
   2   6   1        0.21        0.81      0.74 o 
   3   6   1        6.95       10.30      1.20 o 
   4   6   1       31.14       27.38      2.47 o 
   5   6   1        0.29        0.53      1.60 o 
  -7   7   1        3.64        2.16      1.51 o 
  -6   7   1        7.16        6.07      1.92 o 
  -5   7   1       52.22       41.28      4.15 o 
  -4   7   1       70.67       65.12      2.71 o 
  -3   7   1       21.97       19.93      2.70 o 
  -2   7   1        0.85        0.49      0.60 o 
  -1   7   1       47.92       44.67      3.38 o 
   0   7   1       98.48      102.85      5.24 o 
   1   7   1       43.50       39.78      3.43 o 
   2   7   1       90.40       90.10      5.17 o 
   3   7   1      225.99      201.12      6.36 o 
   4   7   1        0.14       -0.09      1.08 o 
  -7   8   1        4.46        5.70      2.02 o 
  -6   8   1       14.59       17.41      3.25 o 
  -5   8   1        0.00        1.62      1.02 o 
  -4   8   1        4.97        5.37      1.11 o 
  -3   8   1       17.29       16.23      2.11 o 
  -2   8   1      146.73      143.76      6.21 o 
  -1   8   1       64.66       72.21      4.59 o 
   0   8   1       31.43       35.16      3.73 o 
   1   8   1       14.67       19.26      3.08 o 
   2   8   1       69.80       68.59      4.82 o 
   3   8   1       94.61       88.48      5.63 o 
   4   8   1       12.49       16.52      2.63 o 
  -6   9   1        0.72        0.86      1.32 o 
  -5   9   1        0.45        0.81      1.25 o 
  -4   9   1        1.76        3.04      1.39 o 
  -3   9   1       61.05       60.98      4.14 o 
  -2   9   1       47.86       44.21      2.44 o 
  -1   9   1       19.57       21.00      3.20 o 
   0   9   1       43.34       52.41      4.36 o 
   1   9   1      103.30      103.71      6.17 o 
   2   9   1       40.14       37.85      4.43 o 
   3   9   1        0.85        2.48      1.74 o 
  -5  10   1        0.66        0.88      1.32 o 
  -4  10   1        4.00        4.71      1.83 o 
  -3  10   1       21.62       19.91      2.29 o 
  -2  10   1        0.48        0.77      0.82 o 
  -1  10   1        7.74       10.22      2.55 o 
   0  10   1       29.91       32.41      4.15 o 
   1  10   1       51.03       53.64      5.29 o 
   2  10   1       12.07       14.28      2.94 o 
  -4  11   1        0.27        1.21      1.39 o 
  -3  11   1        0.10        0.76      0.86 o 
  -2  11   1        5.54        5.82      2.02 o 
  -1  11   1        0.23       -0.02      1.76 o 
   0  11   1       25.68       31.43      4.47 o 
   1  11   1        0.21        2.23      1.90 o 
  -2  12   1        0.17        1.25      1.78 o 
  -1 -12   2        0.49       -0.44      1.51 o 
   0 -12   2        0.39       -1.44      1.34 o 
   1 -12   2        1.03        3.25      2.06 o 
   2 -12   2        0.02        1.46      1.51 o 
   3 -12   2        0.26       -0.35      1.46 o 
  -3 -11   2        4.63        1.65      1.44 o 
  -2 -11   2       21.31       29.99      4.15 o 
  -1 -11   2        0.01        1.32      1.32 o 
   0 -11   2       43.23       35.86      4.29 o 
   1 -11   2        2.78        5.73      2.16 o 
   2 -11   2        0.39        1.07      1.51 o 
   3 -11   2        0.05        1.88      1.41 o 
   4 -11   2        1.05        0.83      1.37 o 
   5 -11   2        0.89        0.53      1.27 o 
  -3 -10   2        5.42        5.95      1.64 o 
  -2 -10   2        0.81       -0.25      1.30 o 
  -1 -10   2        1.08        1.25      1.39 o 
   0 -10   2        2.47        1.67      1.34 o 
   1 -10   2        0.01        0.76      1.16 o 
   2 -10   2        0.74        0.28      1.11 o 
   3 -10   2        0.46        0.49      0.71 o 
   4 -10   2       10.49        7.97      2.18 o 
   5 -10   2        8.42        6.26      1.95 o 
  -4  -9   2       10.09       12.05      2.61 o 
  -3  -9   2       10.40       12.76      1.99 o 
  -2  -9   2       11.20       13.69      3.99 o 
  -1  -9   2       10.34       12.17      2.39 o 
   0  -9   2       44.51       39.82      3.41 o 
   1  -9   2        1.95        2.04      1.18 o 
   2  -9   2        0.56       -0.90      0.65 o 
   3  -9   2       65.75       59.84      2.75 o 
   4  -9   2        1.73        2.16      1.14 o 
   5  -9   2        0.58        2.71      1.39 o 
   6  -9   2        2.27        2.92      1.62 o 
  -5  -8   2        8.46        7.07      2.50 o 
  -4  -8   2       12.93       11.73      1.83 o 
  -3  -8   2       14.20       17.89      2.29 o 
  -2  -8   2       12.00       14.23      1.86 o 
  -1  -8   2      132.45      116.62      5.56 o 
   0  -8   2        0.22        1.37      0.97 o 
   1  -8   2        1.04        0.48      0.73 o 
   2  -8   2       72.60       58.08      2.49 o 
   3  -8   2      157.35      141.90      4.11 o 
   4  -8   2        1.12        0.86      0.97 o 
   5  -8   2        4.50        6.33      1.90 o 
   6  -8   2        2.76        2.85      1.67 o 
  -6  -7   2        3.01        5.15      2.16 o 
  -5  -7   2        6.82        6.07      2.18 o 
  -4  -7   2       33.99       33.05      2.55 o 
  -3  -7   2        0.24       -0.29      0.69 o 
  -2  -7   2        9.53        9.15      1.40 o 
  -1  -7   2      199.73      190.95      4.91 o 
   0  -7   2        8.00        8.37      1.01 o 
   1  -7   2        0.02       -0.33      0.50 o 
   2  -7   2      211.50      192.31      4.38 o 
   3  -7   2       50.54       46.12      2.22 o 
   4  -7   2       17.80       16.74      2.57 o 
   5  -7   2        1.53        1.99      1.25 o 
   6  -7   2        5.64        3.99      1.74 o 
   7  -7   2        1.40        3.18      1.78 o 
  -6  -6   2       10.22       12.56      2.74 o 
  -5  -6   2       46.95       44.69      4.50 o 
  -4  -6   2      181.68      161.74      4.63 o 
  -3  -6   2        4.56        8.60      1.34 o 
  -2  -6   2       58.86       52.65      3.51 o 
  -1  -6   2       22.84       21.45      1.74 o 
   0  -6   2       36.64       31.12      1.39 o 
   1  -6   2       16.30       15.61      1.25 o 
   2  -6   2     1815.76     1747.44     18.84 o 
   3  -6   2        4.45        5.53      0.95 o 
   4  -6   2        1.56        2.43      1.07 o 
   5  -6   2        0.21       -0.42      0.95 o 
   6  -6   2        9.56       11.66      2.62 o 
   7  -6   2       43.03       44.92      5.33 o 
  -6  -5   2       18.80       21.93      3.64 o 
  -5  -5   2        6.31        7.53      2.16 o 
  -4  -5   2      151.49      158.32      4.44 o 
  -3  -5   2      292.64      303.62      5.51 o 
  -2  -5   2      122.16      133.91      4.84 o 
  -1  -5   2       46.31       43.10      1.93 o 
   0  -5   2        4.29        5.83      0.67 o 
   1  -5   2      106.27      107.61      3.14 o 
   2  -5   2      182.18      172.61      3.68 o 
   3  -5   2        1.88        4.35      1.27 o 
   4  -5   2        4.38        8.16      1.85 o 
   5  -5   2       13.29        9.78      2.16 o 
   6  -5   2        7.41       10.48      2.60 o 
   7  -5   2       71.67       81.25      6.19 o 
  -7  -4   2       15.70       12.56      2.74 o 
  -6  -4   2       24.08       30.32      3.94 o 
  -5  -4   2      454.65      463.72     12.77 o 
  -4  -4   2       13.03       13.55      1.10 o 
  -3  -4   2        8.37       10.30      1.66 o 
  -2  -4   2       13.95       14.89      0.75 o 
  -1  -4   2      208.55      215.68      4.04 o 
   0  -4   2      641.80      623.07      9.04 o 
   1  -4   2      512.06      508.30      6.56 o 
   2  -4   2        2.25        1.59      0.49 o 
   3  -4   2       28.21       26.77      1.46 o 
   4  -4   2        6.06        7.07      1.72 o 
   5  -4   2       66.91       60.55      4.38 o 
   6  -4   2        9.24        8.81      2.32 o 
   7  -4   2        0.04        0.00      1.34 o 
  -7  -3   2       21.67       26.01      3.92 o 
  -6  -3   2       12.52       14.21      2.76 o 
  -5  -3   2      121.04      130.74      4.02 o 
  -4  -3   2      132.36      150.12      3.08 o 
  -3  -3   2       20.39       20.38      0.98 o 
  -2  -3   2        5.33        3.86      0.44 o 
  -1  -3   2       12.43       12.81      0.91 o 
   0  -3   2    13257.01    10431.15    310.45 o 
   1  -3   2     1621.85     1553.51     15.46 o 
   2  -3   2       20.05       17.00      1.06 o 
   3  -3   2       50.60       57.50      1.93 o 
   4  -3   2        1.01       -0.46      0.60 o 
   5  -3   2        3.77        4.43      1.69 o 
   6  -3   2      127.82      124.04      6.77 o 
   7  -3   2       33.78       32.48      4.57 o 
  -7  -2   2       25.57       25.96      3.85 o 
  -6  -2   2       34.84       36.83      2.74 o 
  -5  -2   2       12.30       15.25      3.28 o 
  -4  -2   2        1.78        1.17      0.43 o 
  -3  -2   2       50.83       47.95      1.34 o 
  -2  -2   2      555.15      527.37      5.14 o 
  -1  -2   2      484.42      527.18      4.88 o 
   0  -2   2      880.64      864.65      7.18 o 
   1  -2   2       25.16       22.59      1.01 o 
   2  -2   2        0.03        0.48      0.33 o 
   3  -2   2      434.30      446.94      6.38 o 
   4  -2   2        2.04        1.30      0.95 o 
   5  -2   2        4.28        5.99      1.22 o 
   6  -2   2       16.72       19.61      3.27 o 
   7  -2   2        0.22        2.83      1.72 o 
  -7  -1   2        7.15        6.37      1.39 o 
  -6  -1   2      278.76      278.49      6.70 o 
  -5  -1   2        0.06        0.20      0.59 o 
  -4  -1   2       42.04       43.23      1.56 o 
  -3  -1   2      164.28      204.59      2.79 o 
  -2  -1   2      115.75      115.49      2.05 o 
  -1  -1   2     2707.32     2642.35     24.51 o 
   0  -1   2      899.61      866.66      7.17 o 
   1  -1   2      131.42      130.19      2.45 o 
   2  -1   2        5.66        6.24      0.71 o 
   3  -1   2      999.20     1119.87     10.29 o 
   4  -1   2        2.42        1.36      0.54 o 
   5  -1   2        1.32        1.30      0.80 o 
   6  -1   2        1.29        1.37      1.37 o 
   7  -1   2        6.28        6.44      2.29 o 
  -8   0   2        0.88        2.80      1.45 o 
  -7   0   2       49.10       46.92      4.66 o 
  -6   0   2        0.66        0.86      0.74 o 
  -5   0   2       64.81       59.74      3.64 o 
  -4   0   2       36.16       35.49      2.48 o 
  -3   0   2       37.79       38.75      1.74 o 
  -2   0   2      109.44      111.62      1.98 o 
  -1   0   2     3874.20     3617.64     46.48 o 
   0   0   2      425.06      411.96      4.94 o 
   1   0   2      495.91      517.37      4.95 o 
   2   0   2      440.78      536.03      6.73 o 
   3   0   2        0.54        0.62      0.38 o 
   4   0   2       26.96       28.26      1.35 o 
   5   0   2       21.08       19.52      1.98 o 
   6   0   2       13.16       14.19      2.87 o 
   7   0   2       32.59       43.32      5.17 o 
  -8   1   2       15.53       20.95      2.49 o 
  -7   1   2        0.04        0.96      0.85 o 
  -6   1   2       35.32       35.30      3.59 o 
  -5   1   2       82.69       72.76      4.08 o 
  -4   1   2        6.91        5.52      1.34 o 
  -3   1   2       25.39       23.74      0.79 o 
  -2   1   2       73.67       85.80      1.84 o 
  -1   1   2      281.84      293.04      5.70 o 
   0   1   2       31.08       29.04      1.13 o 
   1   1   2      109.66      105.31      2.38 o 
   2   1   2      411.96      445.75      5.11 o 
   3   1   2      130.71      136.20      2.73 o 
   4   1   2       11.00       13.87      1.16 o 
   5   1   2        8.83        9.06      1.42 o 
   6   1   2        0.05        0.02      1.16 o 
  -8   2   2        1.08        2.93      1.11 o 
  -7   2   2       52.58       48.47      4.66 o 
  -6   2   2       79.51       74.04      4.64 o 
  -5   2   2       10.98       11.24      2.06 o 
  -4   2   2      414.73      406.21      9.85 o 
  -3   2   2      423.82      431.20      5.61 o 
  -2   2   2      631.40      625.58      7.50 o 
  -1   2   2     1086.40     1058.98     16.11 o 
   0   2   2      382.19      363.09      7.58 o 
   1   2   2      135.01      131.67      2.37 o 
   2   2   2      666.67      747.15      7.71 o 
   3   2   2       12.46        8.65      0.91 o 
   4   2   2      147.51      140.05      3.19 o 
   5   2   2       57.08       57.90      4.29 o 
   6   2   2        0.47        1.09      1.44 o 
  -8   3   2        6.21        4.10      1.83 o 
  -7   3   2       19.42       26.29      3.69 o 
  -6   3   2       55.54       54.75      4.10 o 
  -5   3   2       62.54       59.27      3.87 o 
  -4   3   2      134.13      139.39      5.67 o 
  -3   3   2      168.55      170.93      3.42 o 
  -2   3   2       21.33       19.93      1.53 o 
  -1   3   2       15.71       14.19      1.53 o 
   0   3   2        6.33        9.62      1.46 o 
   1   3   2      200.72      254.24      4.63 o 
   2   3   2       11.06       11.64      1.00 o 
   3   3   2       18.95       14.24      1.21 o 
   4   3   2        0.59        1.26      0.61 o 
   5   3   2       19.05       17.59      2.83 o 
   6   3   2        0.26        1.27      1.44 o 
  -8   4   2        7.88        8.48      2.50 o 
  -7   4   2       23.54       19.05      3.29 o 
  -6   4   2        2.49        2.27      1.32 o 
  -5   4   2       42.53       39.45      3.25 o 
  -4   4   2       43.16       45.29      2.26 o 
  -3   4   2      205.79      206.25      4.17 o 
  -2   4   2       25.36       29.86      2.06 o 
  -1   4   2      267.56      279.09      7.21 o 
   0   4   2        0.03       -0.58      0.58 o 
   1   4   2      574.64      606.34     12.68 o 
   2   4   2      156.11      164.86      5.31 o 
   3   4   2       97.04       99.91      2.75 o 
   4   4   2      264.17      232.12      5.56 o 
   5   4   2        0.00        0.65      1.11 o 
  -8   5   2       20.49       21.72      3.87 o 
  -7   5   2       53.05       56.19      4.73 o 
  -6   5   2        0.65        2.64      1.30 o 
  -5   5   2       50.67       47.33      3.73 o 
  -4   5   2       50.86       44.88      1.97 o 
  -3   5   2        7.54        8.22      1.11 o 
  -2   5   2       46.48       48.31      2.99 o 
  -1   5   2      399.23      426.42     10.11 o 
   0   5   2      133.93      127.70      5.22 o 
   1   5   2       61.51       47.82      3.29 o 
   2   5   2       15.62       14.97      1.33 o 
   3   5   2      158.87      161.83      3.77 o 
   4   5   2       36.27       34.96      2.09 o 
  -7   6   2       19.79       16.53      3.38 o 
  -6   6   2        1.67        3.89      1.69 o 
  -5   6   2       40.68       45.20      3.82 o 
  -4   6   2       24.42       25.72      3.58 o 
  -3   6   2        1.93        3.39      0.85 o 
  -2   6   2       40.40       46.36      3.15 o 
  -1   6   2      350.17      355.70      9.85 o 
   0   6   2       29.94       31.29      3.08 o 
   1   6   2       90.02       93.28      5.03 o 
   2   6   2      130.29      129.16      6.14 o 
   3   6   2        8.69        8.67      1.23 o 
   4   6   2        0.07       -0.37      1.68 o 
  -7   7   2        1.16        3.55      1.69 o 
  -6   7   2       16.91       15.83      2.99 o 
  -5   7   2       15.83       16.13      2.92 o 
  -4   7   2        0.21       -0.26      0.58 o 
  -3   7   2       94.26       85.21      3.86 o 
  -2   7   2       28.79       30.13      3.11 o 
  -1   7   2        0.59        0.81      1.02 o 
   0   7   2       16.53       15.99      2.60 o 
   1   7   2      109.63      107.09      5.70 o 
   2   7   2      169.93      169.38      7.42 o 
   3   7   2       30.59       24.11      3.52 o 
   4   7   2        0.38       -0.43      2.12 o 
  -7   8   2        4.04        4.84      1.95 o 
  -6   8   2        0.00        0.25      1.11 o 
  -5   8   2        0.87        1.44      1.21 o 
  -4   8   2        9.84       10.45      2.41 o 
  -3   8   2        9.97        8.47      1.32 o 
  -2   8   2        4.83        5.03      1.10 o 
  -1   8   2        6.06        4.43      1.65 o 
   0   8   2        8.41        8.16      2.27 o 
   1   8   2       15.83       14.26      2.76 o 
   2   8   2       17.89       17.87      3.18 o 
   3   8   2        1.28        0.25      1.25 o 
  -6   9   2        4.60        4.43      1.88 o 
  -5   9   2        6.23        7.44      2.23 o 
  -4   9   2        4.40        6.19      1.24 o 
  -3   9   2        0.21       -0.77      0.83 o 
  -2   9   2        3.67        4.73      1.15 o 
  -1   9   2        0.02        0.42      1.25 o 
   0   9   2        0.15        2.46      1.67 o 
   1   9   2       82.92       89.17      6.03 o 
   2   9   2        8.78        9.09      2.48 o 
  -5  10   2        5.49        3.57      1.53 o 
  -4  10   2       33.60       34.12      4.10 o 
  -3  10   2        0.13       -0.03      0.73 o 
  -2  10   2        9.22       10.17      1.58 o 
  -1  10   2       12.29       18.08      3.43 o 
   0  10   2        1.32        0.72      1.83 o 
   1  10   2        0.21        3.52      2.02 o 
  -4  11   2        1.59        2.71      1.78 o 
  -3  11   2        0.53        1.19      0.97 o 
  -2  11   2        0.01        3.34      1.97 o 
  -1  11   2       69.55       73.69      5.93 o 
   0  11   2        0.66        2.92      2.18 o 
   0 -13   3        0.31        0.51      1.83 o 
   1 -13   3        0.26       -0.16      1.51 o 
   2 -13   3        0.16        0.95      1.74 o 
  -2 -12   3        3.70        3.69      1.88 o 
  -1 -12   3        0.62        1.78      1.53 o 
   0 -12   3        4.28        3.22      1.85 o 
   1 -12   3       14.03       17.78      3.20 o 
   2 -12   3        0.00       -0.49      1.34 o 
   3 -12   3        2.32        2.64      1.65 o 
  -3 -11   3       17.84       12.91      2.71 o 
  -2 -11   3       16.37       19.45      3.45 o 
  -1 -11   3        5.89        7.67      2.34 o 
   0 -11   3       15.38       12.75      2.69 o 
   1 -11   3        0.83        0.76      1.39 o 
   2 -11   3        0.69        2.85      1.55 o 
   3 -11   3       19.93       18.06      2.90 o 
   4 -11   3       19.53       19.96      3.22 o 
   5 -11   3        3.09        2.29      1.62 o 
  -4 -10   3        2.31        3.81      1.45 o 
  -3 -10   3       24.29       23.82      2.70 o 
  -2 -10   3        0.49        1.83      1.55 o 
  -1 -10   3        1.97        1.58      1.37 o 
   0 -10   3        8.15       11.24      2.50 o 
   1 -10   3        0.34        0.28      1.11 o 
   2 -10   3        0.57        2.55      1.41 o 
   3 -10   3       41.28       37.43      2.57 o 
   4 -10   3        4.54        2.92      1.41 o 
   5 -10   3        9.33        9.48      2.48 o 
  -5  -9   3        0.73        1.30      1.97 o 
  -4  -9   3       20.82       24.86      2.64 o 
  -3  -9   3       14.12       14.72      2.11 o 
  -2  -9   3        0.72       -0.12      0.86 o 
  -1  -9   3       35.07       31.41      3.52 o 
   0  -9   3        0.23        1.00      1.09 o 
   1  -9   3        3.93        4.57      1.48 o 
   2  -9   3       64.19       63.17      2.77 o 
   3  -9   3       70.85       58.97      2.75 o 
   4  -9   3        4.40        4.10      1.74 o 
   5  -9   3        0.57        1.53      1.53 o 
   6  -9   3        2.79        2.94      1.44 o 
  -5  -8   3        2.54        2.18      1.78 o 
  -4  -8   3        0.97        1.28      1.15 o 
  -3  -8   3       95.27       94.42      3.90 o 
  -2  -8   3       95.40      101.98      4.58 o 
  -1  -8   3       26.22       29.67      4.91 o 
   0  -8   3       35.70       36.81      3.04 o 
   1  -8   3        2.07        2.35      0.75 o 
   2  -8   3        0.50        1.75      0.75 o 
   3  -8   3       51.47       52.93      3.88 o 
   4  -8   3       18.78       16.90      2.69 o 
   5  -8   3        0.26        1.27      1.30 o 
   6  -8   3        7.31        8.79      2.34 o 
  -6  -7   3       11.63       12.93      2.97 o 
  -5  -7   3        5.25        3.89      1.78 o 
  -4  -7   3      375.58      374.30     13.71 o 
  -3  -7   3        2.01        3.37      1.00 o 
  -2  -7   3       38.68       38.12      2.35 o 
  -1  -7   3      135.31      137.57      4.32 o 
   0  -7   3      110.09      109.42      5.56 o 
   1  -7   3      218.29      218.42      4.51 o 
   2  -7   3      117.69      118.85      3.42 o 
   3  -7   3        6.80        7.47      1.17 o 
   4  -7   3        3.94        4.24      1.60 o 
   5  -7   3        4.34        3.82      1.58 o 
   6  -7   3       22.50       20.51      3.50 o 
  -6  -6   3       23.39       26.10      3.99 o 
  -5  -6   3       38.14       35.98      4.22 o 
  -4  -6   3        0.12        1.30      0.75 o 
  -3  -6   3      141.07      151.96      4.25 o 
  -2  -6   3        3.85        2.43      0.82 o 
  -1  -6   3       41.81       40.60      1.47 o 
   0  -6   3        6.64        7.82      0.82 o 
   1  -6   3     6209.23     6040.42     96.80 o 
   2  -6   3      550.63      515.85      7.70 o 
   3  -6   3       24.05       23.37      1.72 o 
   4  -6   3        9.55       18.24      2.76 o 
   5  -6   3       30.45       23.85      3.43 o 
   6  -6   3        2.03        6.79      2.23 o 
   7  -6   3       35.97       41.82      5.26 o 
  -7  -5   3        1.54        1.62      1.62 o 
  -6  -5   3       14.77       16.53      3.11 o 
  -5  -5   3        0.10        0.39      1.14 o 
  -4  -5   3       47.58       44.46      2.29 o 
  -3  -5   3      167.66      161.82      6.50 o 
  -2  -5   3       23.86       24.98      1.61 o 
  -1  -5   3        0.03        0.26      0.46 o 
   0  -5   3      197.93      210.82      4.36 o 
   1  -5   3      321.01      347.38      5.38 o 
   2  -5   3        2.97        4.07      0.78 o 
   3  -5   3       44.67       48.68      2.39 o 
   4  -5   3      180.43      183.15      7.19 o 
   5  -5   3        3.82        5.29      1.90 o 
   6  -5   3       32.44       34.84      4.50 o 
   7  -5   3        0.27        1.00      1.85 o 
  -7  -4   3        6.61        6.44      2.16 o 
  -6  -4   3        3.37        3.71      1.60 o 
  -5  -4   3      290.86      302.43     10.08 o 
  -4  -4   3       10.08       11.01      1.30 o 
  -3  -4   3        2.86        3.53      0.54 o 
  -2  -4   3      317.45      341.35      3.74 o 
  -1  -4   3      889.42      924.21     22.39 o 
   0  -4   3      516.48      522.74      5.32 o 
   1  -4   3        0.87        1.80      0.49 o 
   2  -4   3       14.61       15.01      1.20 o 
   3  -4   3       45.65       43.21      1.89 o 
   4  -4   3      253.18      255.98      8.69 o 
   5  -4   3       12.97       14.79      2.69 o 
   6  -4   3        0.03       -0.21      1.25 o 
   7  -4   3        1.91        0.76      1.62 o 
  -7  -3   3        0.15        1.55      1.34 o 
  -6  -3   3      106.88       89.27      5.61 o 
  -5  -3   3        0.79        0.14      1.05 o 
  -4  -3   3       92.14       87.09      3.29 o 
  -3  -3   3       55.08       56.09      1.64 o 
  -2  -3   3        6.91        7.08      0.49 o 
  -1  -3   3      168.06      164.30      3.10 o 
   0  -3   3     3468.05     3360.55     25.39 o 
   1  -3   3       81.17       89.09      2.24 o 
   2  -3   3      122.30      114.64      2.84 o 
   3  -3   3      133.41      122.19      3.92 o 
   4  -3   3       22.88       26.94      3.29 o 
   5  -3   3       14.91       17.48      2.97 o 
   6  -3   3        0.99        2.39      1.60 o 
   7  -3   3        5.21        5.52      2.20 o 
  -7  -2   3        1.99        4.98      1.88 o 
  -6  -2   3       18.02       21.10      5.86 o 
  -5  -2   3        5.10        4.52      1.23 o 
  -4  -2   3      599.22      615.64      7.36 o 
  -3  -2   3      410.14      404.82      4.67 o 
  -2  -2   3      172.60      171.95      2.40 o 
  -1  -2   3       43.94       45.16      1.73 o 
   0  -2   3       69.20       79.16      1.52 o 
   1  -2   3        3.09        4.21      1.14 o 
   2  -2   3       13.37       13.23      1.09 o 
   3  -2   3      269.18      257.88      4.81 o 
   4  -2   3       25.03       28.33      2.83 o 
   5  -2   3        3.67        3.38      1.46 o 
   6  -2   3        0.56        1.46      1.39 o 
   7  -2   3        0.26        0.83      1.46 o 
  -8  -1   3        1.11        2.69      1.58 o 
  -7  -1   3        0.01       -0.51      0.77 o 
  -6  -1   3       66.27       71.85      3.57 o 
  -5  -1   3       41.56       36.59      2.07 o 
  -4  -1   3        0.06        0.28      0.37 o 
  -3  -1   3      982.83     1066.36     11.26 o 
  -2  -1   3     1608.97     1595.71     25.60 o 
  -1  -1   3      250.05      226.01      4.98 o 
   0  -1   3     1890.05     1818.10     14.39 o 
   1  -1   3       45.06       45.13      1.60 o 
   2  -1   3        2.76        2.26      0.42 o 
   3  -1   3      106.65      122.80      2.64 o 
   4  -1   3        2.18        2.09      0.61 o 
   5  -1   3       55.21       58.48      4.43 o 
   6  -1   3        9.31       11.17      2.71 o 
  -8   0   3        1.36        2.43      1.20 o 
  -7   0   3        1.84        1.61      1.05 o 
  -6   0   3      122.56      119.12      5.54 o 
  -5   0   3       35.73       33.01      3.01 o 
  -4   0   3      277.64      306.63      4.20 o 
  -3   0   3       47.62       51.74      1.51 o 
  -2   0   3       16.01       22.46      1.39 o 
  -1   0   3      209.91      202.39      4.73 o 
   0   0   3       60.88       58.01      1.69 o 
   1   0   3       56.92       63.09      2.19 o 
   2   0   3      164.09      203.28      3.06 o 
   3   0   3       40.56       42.61      1.82 o 
   4   0   3       19.90       21.45      3.00 o 
   5   0   3        0.90        1.99      1.32 o 
   6   0   3        0.00       -0.56      1.04 o 
  -8   1   3        0.79        0.76      0.97 o 
  -7   1   3       21.19       18.22      2.92 o 
  -6   1   3      131.06      111.19      5.52 o 
  -5   1   3       41.05       34.21      2.83 o 
  -4   1   3      341.66      374.69      4.95 o 
  -3   1   3        2.91        3.93      0.59 o 
  -2   1   3      821.82      924.81     14.30 o 
  -1   1   3     1387.39     1513.80     22.23 o 
   0   1   3      421.74      434.28      6.08 o 
   1   1   3      364.21      365.12      5.71 o 
   2   1   3      341.65      364.15      5.52 o 
   3   1   3       82.07       89.81      3.79 o 
   4   1   3       24.18       25.08      1.97 o 
   5   1   3      111.28      100.02      5.84 o 
   6   1   3        0.08        1.51      1.55 o 
  -8   2   3        0.67        0.56      1.27 o 
  -7   2   3       72.04       74.08      5.01 o 
  -6   2   3      148.11      132.68      6.26 o 
  -5   2   3       63.44       64.90      3.94 o 
  -4   2   3      149.47      161.01      3.03 o 
  -3   2   3      186.32      180.69      5.73 o 
  -2   2   3        1.54        2.16      0.72 o 
  -1   2   3        1.01        0.14      0.51 o 
   0   2   3      230.08      271.44      6.93 o 
   1   2   3      246.76      232.32      4.54 o 
   2   2   3        2.09        1.42      0.55 o 
   3   2   3        8.99        8.71      1.00 o 
   4   2   3       36.04       37.75      2.37 o 
   5   2   3        0.13        1.67      1.51 o 
   6   2   3        2.89        5.24      2.06 o 
  -8   3   3       21.48       19.84      3.57 o 
  -7   3   3        0.00        0.58      1.02 o 
  -6   3   3      128.86      116.60      6.03 o 
  -5   3   3        0.01       -0.83      0.58 o 
  -4   3   3      505.11      497.90      7.04 o 
  -3   3   3       99.07      110.58      2.91 o 
  -2   3   3       43.35       54.10      2.80 o 
  -1   3   3       58.59       55.17      3.01 o 
   0   3   3      570.73      672.73     13.33 o 
   1   3   3        0.31        1.65      0.68 o 
   2   3   3       22.27       25.56      1.49 o 
   3   3   3       50.73       49.48      1.99 o 
   4   3   3        4.02        4.36      1.15 o 
   5   3   3        1.85        2.41      1.48 o 
  -8   4   3       10.50       11.45      2.80 o 
  -7   4   3       16.93       16.69      3.13 o 
  -6   4   3       15.56       17.13      2.92 o 
  -5   4   3       63.17       62.66      4.22 o 
  -4   4   3      206.73      207.24      4.38 o 
  -3   4   3       43.95       46.64      2.01 o 
  -2   4   3      625.28      625.17     12.49 o 
  -1   4   3      144.32      144.50      5.38 o 
   0   4   3       11.96       11.10      1.88 o 
   1   4   3        8.23        6.91      1.69 o 
   2   4   3      157.93      154.48      4.27 o 
   3   4   3      352.34      335.44      6.24 o 
   4   4   3       10.37        9.25      1.66 o 
   5   4   3        0.03       -0.37      1.11 o 
  -8   5   3       32.81       33.59      4.66 o 
  -7   5   3       20.87       19.03      3.48 o 
  -6   5   3       44.58       42.91      4.40 o 
  -5   5   3        5.43        6.21      1.85 o 
  -4   5   3       63.12       59.72      2.50 o 
  -3   5   3       46.29       52.75      3.02 o 
  -2   5   3      239.91      237.78      7.26 o 
  -1   5   3       90.46       93.74      4.61 o 
   0   5   3        0.60        2.06      1.11 o 
   1   5   3       18.79       17.34      2.57 o 
   2   5   3        1.98        1.97      1.32 o 
   3   5   3      138.69      125.21      3.47 o 
   4   5   3        0.28       -0.09      0.84 o 
  -7   6   3       26.74       30.37      4.43 o 
  -6   6   3        0.27        1.25      1.18 o 
  -5   6   3       20.14       25.94      3.45 o 
  -4   6   3       27.05       30.99      2.83 o 
  -3   6   3      145.07      152.78      5.84 o 
  -2   6   3        1.34        0.95      0.90 o 
  -1   6   3        5.71        4.40      1.46 o 
   0   6   3        3.19        1.62      1.14 o 
   1   6   3      125.15      123.18      6.10 o 
   2   6   3      245.56      246.54      9.04 o 
   3   6   3       28.52       28.72      3.78 o 
   4   6   3        1.19        1.58      1.72 o 
  -7   7   3       21.69       27.24      4.33 o 
  -6   7   3        0.12       -0.53      1.09 o 
  -5   7   3        1.58        0.35      1.07 o 
  -4   7   3        4.41        4.92      1.08 o 
  -3   7   3      144.53      137.39      8.06 o 
  -2   7   3        0.00       -0.14      0.90 o 
  -1   7   3       43.07       43.37      3.71 o 
   0   7   3       50.48       44.02      4.27 o 
   1   7   3       43.03       42.19      4.36 o 
   2   7   3        0.09        1.85      1.53 o 
   3   7   3        1.15        3.25      1.83 o 
  -6   8   3       48.43       44.25      5.05 o 
  -5   8   3        0.33        1.65      1.14 o 
  -4   8   3       15.01       14.91      1.87 o 
  -3   8   3        0.45        1.46      0.81 o 
  -2   8   3        0.13        0.67      1.16 o 
  -1   8   3        2.36        6.42      1.97 o 
   0   8   3      245.18      241.21      9.53 o 
   1   8   3       11.43       17.20      3.22 o 
   2   8   3       20.35       18.85      3.34 o 
   3   8   3        0.02       -0.53      1.46 o 
  -6   9   3        5.31        9.13      2.53 o 
  -5   9   3        3.13        3.48      1.51 o 
  -4   9   3       16.62       18.52      3.08 o 
  -3   9   3        4.00        5.28      1.24 o 
  -2   9   3        1.88        1.65      1.62 o 
  -1   9   3       74.86       72.83      5.45 o 
   0   9   3        7.81        6.40      2.18 o 
   1   9   3        4.52        8.16      2.34 o 
   2   9   3        0.02       -0.97      1.25 o 
  -5  10   3        5.53        6.28      2.11 o 
  -4  10   3        5.26        6.00      1.95 o 
  -3  10   3        4.70        1.51      1.02 o 
  -2  10   3        2.49        2.40      1.01 o 
  -1  10   3        4.80        6.84      2.67 o 
   0  10   3        3.34        9.46      2.87 o 
  -3  11   3        0.02        0.08      0.97 o 
  -2  11   3        0.01        1.97      1.88 o 
   0 -13   4        0.05        1.39      1.69 o 
   1 -13   4        0.00       -0.19      1.67 o 
   2 -13   4        0.02        2.25      1.55 o 
  -2 -12   4        0.40        1.00      1.55 o 
  -1 -12   4        0.03        0.14      1.55 o 
   0 -12   4        8.82       10.71      2.69 o 
   1 -12   4        0.30        0.23      1.30 o 
   2 -12   4        0.76        1.39      1.51 o 
   3 -12   4       29.08       32.75      4.08 o 
  -3 -11   4        1.52        1.30      1.45 o 
  -2 -11   4       27.60       29.25      4.01 o 
  -1 -11   4       31.49       31.20      4.01 o 
   0 -11   4        6.31        5.82      2.02 o 
   1 -11   4        6.33        3.27      1.53 o 
   2 -11   4        1.62        0.63      1.11 o 
   3 -11   4       10.36       11.31      2.46 o 
  -4 -10   4        4.28        4.60      1.44 o 
  -3 -10   4       81.63       92.92      7.09 o 
  -2 -10   4        0.18        0.85      0.96 o 
  -1 -10   4       42.74       42.47      4.27 o 
   0 -10   4       48.19       53.31      4.15 o 
   1 -10   4        8.75       10.38      2.27 o 
   2 -10   4       91.75       93.65      5.31 o 
   3 -10   4       25.72       23.02      2.11 o 
   4 -10   4        3.39        3.80      1.55 o 
   5 -10   4        1.31        1.51      1.51 o 
  -5  -9   4       12.04       13.10      3.11 o 
  -4  -9   4       49.79       44.45      3.09 o 
  -3  -9   4       17.02       18.46      2.25 o 
  -2  -9   4       22.04       25.00      5.63 o 
  -1  -9   4        0.50        0.74      1.04 o 
   0  -9   4       18.11       18.54      2.74 o 
   1  -9   4        2.97        3.89      1.34 o 
   2  -9   4     1177.53     1093.30     14.27 o 
   3  -9   4       52.36       49.58      2.55 o 
   4  -9   4        7.02        8.72      2.18 o 
   5  -9   4        0.01        2.57      1.46 o 
   6  -9   4       15.87       16.23      3.34 o 
  -5  -8   4        0.63        0.39      1.51 o 
  -4  -8   4       21.20       21.55      2.26 o 
  -3  -8   4       73.78       70.62      3.30 o 
  -2  -8   4       87.17       89.56      6.56 o 
  -1  -8   4        0.07       -0.36      0.64 o 
   0  -8   4        9.48        9.13      1.88 o 
   1  -8   4       24.57       29.02      4.76 o 
   2  -8   4       75.92       68.60      3.36 o 
   3  -8   4        0.99        2.89      0.82 o 
   4  -8   4       14.78       12.47      2.39 o 
   5  -8   4       29.82       33.91      4.24 o 
   6  -8   4        6.04        7.32      2.34 o 
  -6  -7   4       19.33       18.50      3.50 o 
  -5  -7   4       23.00       21.60      3.52 o 
  -4  -7   4       57.98       54.92      2.81 o 
  -3  -7   4       10.14        8.31      1.31 o 
  -2  -7   4        3.61        2.74      0.90 o 
  -1  -7   4       47.92       41.23      5.51 o 
   0  -7   4      293.50      292.36      4.85 o 
   1  -7   4        0.50        1.61      0.66 o 
   2  -7   4       11.80       13.33      1.43 o 
   3  -7   4       21.29       20.41      1.81 o 
   4  -7   4        7.84        7.86      1.99 o 
   5  -7   4       24.66       26.73      3.85 o 
   6  -7   4        4.84        5.91      2.02 o 
  -6  -6   4        6.09        4.84      2.11 o 
  -5  -6   4      106.55      101.97      6.00 o 
  -4  -6   4        0.01        0.75      0.78 o 
  -3  -6   4       26.78       24.67      2.02 o 
  -2  -6   4        0.10       -0.33      0.64 o 
  -1  -6   4        2.25        2.82      1.00 o 
   0  -6   4      200.80      214.91      3.84 o 
   1  -6   4      245.69      227.65      4.48 o 
   2  -6   4        0.01       -0.87      0.58 o 
   3  -6   4       14.89       11.33      1.41 o 
   4  -6   4       15.51       18.52      2.92 o 
   5  -6   4        7.79        8.34      2.23 o 
   6  -6   4        2.27        2.83      1.83 o 
  -7  -5   4        0.01       -0.25      1.34 o 
  -6  -5   4        6.76        6.88      2.06 o 
  -5  -5   4       20.33       20.89      3.20 o 
  -4  -5   4       89.93       76.10      3.67 o 
  -3  -5   4      289.28      280.36      9.90 o 
  -2  -5   4      712.72      685.31      9.48 o 
  -1  -5   4       22.67       23.88      1.56 o 
   0  -5   4       25.60       21.04      1.35 o 
   1  -5   4      109.41      103.53      2.80 o 
   2  -5   4        2.36        1.83      0.68 o 
   3  -5   4        0.85        0.51      1.03 o 
   4  -5   4       25.55       26.22      3.29 o 
   5  -5   4        0.08        1.92      1.39 o 
   6  -5   4       11.17       13.72      3.04 o 
  -7  -4   4        9.57        7.83      2.41 o 
  -6  -4   4        7.17       11.57      2.57 o 
  -5  -4   4        8.32        7.90      2.06 o 
  -4  -4   4        8.07        5.64      0.99 o 
  -3  -4   4        6.75        9.56      0.72 o 
  -2  -4   4      360.81      360.22      5.85 o 
  -1  -4   4      334.25      287.95      8.09 o 
   0  -4   4       44.25       56.34      1.44 o 
   1  -4   4      176.86      177.17      3.64 o 
   2  -4   4      132.17      131.35      3.33 o 
   3  -4   4      103.40       99.98      3.42 o 
   4  -4   4        0.14       -0.37      0.93 o 
   5  -4   4        3.50        0.74      1.14 o 
   6  -4   4        0.96        2.83      1.62 o 
  -7  -3   4        8.49       13.28      3.06 o 
  -6  -3   4        0.00       -0.49      1.07 o 
  -5  -3   4      205.05      205.72      5.48 o 
  -4  -3   4       15.23       15.18      1.01 o 
  -3  -3   4       53.03       58.16      1.55 o 
  -2  -3   4       14.40       12.11      0.66 o 
  -1  -3   4        8.18        7.34      0.78 o 
   0  -3   4       26.78       31.30      1.00 o 
   1  -3   4       43.20       39.14      1.64 o 
   2  -3   4       83.55       89.59      2.70 o 
   3  -3   4       23.45       23.37      1.60 o 
   4  -3   4        7.36       10.48      2.29 o 
   5  -3   4        0.25        1.32      1.27 o 
   6  -3   4        0.61        1.39      1.53 o 
  -8  -2   4       14.70       18.22      3.36 o 
  -7  -2   4       11.10       12.77      2.74 o 
  -6  -2   4       63.49       57.24      2.85 o 
  -5  -2   4      142.09      140.63      8.76 o 
  -4  -2   4       13.30       14.35      1.52 o 
  -3  -2   4      677.04      775.22      7.68 o 
  -2  -2   4       16.13       19.09      1.11 o 
  -1  -2   4      942.93      987.28     10.78 o 
   0  -2   4     1437.08     1494.25     12.21 o 
   1  -2   4        0.26        0.25      0.42 o 
   2  -2   4      137.28      139.40      2.27 o 
   3  -2   4        0.32        0.81      0.80 o 
   4  -2   4       15.79       16.43      2.69 o 
   5  -2   4        0.07        0.58      1.21 o 
   6  -2   4       17.97       16.55      3.31 o 
  -8  -1   4       14.92       16.50      3.18 o 
  -7  -1   4        0.11       -0.33      0.70 o 
  -6  -1   4      200.03      188.72      5.27 o 
  -5  -1   4      211.09      219.93      6.88 o 
  -4  -1   4      278.73      302.97      7.73 o 
  -3  -1   4       70.94       76.59      2.07 o 
  -2  -1   4        0.07       -0.56      0.37 o 
  -1  -1   4        1.11        1.02      0.58 o 
   0  -1   4      408.00      396.43      9.42 o 
   1  -1   4       13.45       14.42      1.19 o 
   2  -1   4      426.37      446.13      4.98 o 
   3  -1   4       28.98       28.81      3.35 o 
   4  -1   4       17.46       17.80      1.72 o 
   5  -1   4        5.26        3.62      1.76 o 
   6  -1   4        2.23        3.92      1.97 o 
  -8   0   4        1.76        2.18      1.04 o 
  -7   0   4       21.09       22.07      2.31 o 
  -6   0   4       55.25       50.35      3.64 o 
  -5   0   4      182.55      177.19      6.33 o 
  -4   0   4      164.11      162.39      3.16 o 
  -3   0   4     1458.81     1575.05     16.31 o 
  -2   0   4       24.56       21.88      1.58 o 
  -1   0   4      272.23      306.39      6.95 o 
   0   0   4      179.97      184.62      3.67 o 
   1   0   4       55.39       61.00      2.18 o 
   2   0   4        0.36       -0.02      0.36 o 
   3   0   4        0.01       -0.03      0.57 o 
   4   0   4       23.07       21.98      1.96 o 
   5   0   4       13.38       13.44      2.80 o 
   6   0   4        1.58        3.27      1.78 o 
  -8   1   4       17.87       21.24      2.49 o 
  -7   1   4       22.47       28.74      3.62 o 
  -6   1   4       29.32       27.96      3.18 o 
  -5   1   4       26.01       27.75      2.92 o 
  -4   1   4      142.27      154.61      3.59 o 
  -3   1   4      727.01      796.00      9.71 o 
  -2   1   4      216.92      234.26      6.03 o 
  -1   1   4      675.79      709.26     13.10 o 
   0   1   4      567.16      572.34      7.98 o 
   1   1   4       17.02       20.57      2.02 o 
   2   1   4      253.39      259.30      4.53 o 
   3   1   4      138.69      132.93      3.94 o 
   4   1   4      417.84      411.66      7.84 o 
   5   1   4        0.17        1.30      1.30 o 
   6   1   4        1.93        1.76      1.60 o 
  -8   2   4       40.60       34.58      4.22 o 
  -7   2   4      107.96      101.46      5.91 o 
  -6   2   4       50.77       50.69      3.87 o 
  -5   2   4      134.01      130.32      5.77 o 
  -4   2   4       26.45       23.71      1.37 o 
  -3   2   4      117.94      111.61      3.82 o 
  -2   2   4       50.41       53.43      2.80 o 
  -1   2   4     1276.67     1461.69     23.20 o 
   0   2   4      393.21      446.56     10.29 o 
   1   2   4        6.53       10.75      1.29 o 
   2   2   4        0.13        0.99      0.70 o 
   3   2   4       67.56       68.52      2.92 o 
   4   2   4      233.42      216.91      5.62 o 
   5   2   4        3.74        5.31      1.92 o 
  -8   3   4        1.67        3.27      1.67 o 
  -7   3   4        3.82        2.64      1.37 o 
  -6   3   4       22.31       17.92      2.87 o 
  -5   3   4        2.42        3.25      1.25 o 
  -4   3   4        7.29        7.89      1.22 o 
  -3   3   4       11.65       11.57      1.60 o 
  -2   3   4      704.89      763.85     14.35 o 
  -1   3   4       91.28       94.34      4.31 o 
   0   3   4      234.18      237.41      7.44 o 
   1   3   4       93.66       92.34      3.19 o 
   2   3   4      549.98      587.21     10.00 o 
   3   3   4      189.65      174.42      4.93 o 
   4   3   4       15.80       13.45      1.77 o 
   5   3   4        0.42        0.58      1.23 o 
  -8   4   4        0.17       -1.04      1.14 o 
  -7   4   4        4.36        4.75      1.78 o 
  -6   4   4       52.80       54.98      4.38 o 
  -5   4   4        0.00       -0.14      0.81 o 
  -4   4   4        0.22        0.21      0.53 o 
  -3   4   4        6.08        8.60      1.55 o 
  -2   4   4      256.86      260.43      7.63 o 
  -1   4   4        2.99        0.79      0.88 o 
   0   4   4       91.67       81.99      4.50 o 
   1   4   4      151.37      144.64      6.24 o 
   2   4   4      186.33      188.06      5.11 o 
   3   4   4       13.59        8.11      3.23 o 
   4   4   4        9.94       12.56      1.78 o 
  -7   5   4       22.85       31.08      4.33 o 
  -6   5   4        0.05       -0.28      0.97 o 
  -5   5   4      142.44      146.68      7.07 o 
  -4   5   4        0.02       -0.26      0.58 o 
  -3   5   4        2.23        2.53      1.18 o 
  -2   5   4        0.09       -0.07      0.83 o 
  -1   5   4       14.54       13.03      2.36 o 
   0   5   4        0.95        2.34      1.34 o 
   1   5   4      270.80      266.43      9.32 o 
   2   5   4       12.41       11.94      2.39 o 
   3   5   4       30.41       34.03      2.71 o 
   4   5   4        0.06        0.86      0.97 o 
  -7   6   4       11.84       10.50      2.71 o 
  -6   6   4       15.14       15.11      3.15 o 
  -5   6   4        0.10        0.88      1.16 o 
  -4   6   4        0.14       -0.13      1.63 o 
  -3   6   4       58.48       60.85      3.89 o 
  -2   6   4       33.00       32.41      3.36 o 
  -1   6   4       13.55       16.20      2.69 o 
   0   6   4      276.61      299.18     10.15 o 
   1   6   4        6.16        6.47      2.02 o 
   2   6   4        0.00       -1.48      1.07 o 
   3   6   4        3.81        4.29      1.83 o 
  -7   7   4       13.19       19.22      3.80 o 
  -6   7   4        8.28       10.83      2.85 o 
  -5   7   4       15.28       15.55      3.15 o 
  -4   7   4        6.11        6.06      1.24 o 
  -3   7   4       15.15       19.31      2.92 o 
  -2   7   4        1.60        2.46      1.41 o 
  -1   7   4       33.86       41.59      4.29 o 
   0   7   4        0.89       -1.74      1.16 o 
   1   7   4       11.50       20.86      3.55 o 
   2   7   4        5.50        5.40      2.04 o 
   3   7   4        2.96        6.26      2.32 o 
  -6   8   4       46.68       41.54      4.94 o 
  -5   8   4        0.67       -0.44      1.27 o 
  -4   8   4       14.14       13.68      1.89 o 
  -3   8   4        2.09        1.76      0.86 o 
  -2   8   4       14.57       17.78      3.18 o 
  -1   8   4       22.09       27.31      4.17 o 
   0   8   4       17.17       18.24      3.36 o 
   1   8   4        0.54       -0.19      1.72 o 
   2   8   4        0.00        1.51      1.76 o 
  -5   9   4        0.06        1.51      1.32 o 
  -4   9   4       31.90       39.12      3.01 o 
  -3   9   4        4.38        4.38      1.21 o 
  -2   9   4        1.46        0.81      1.44 o 
  -1   9   4      100.05      105.10      6.77 o 
   0   9   4        0.87       -2.02      1.48 o 
   1   9   4        1.03        0.39      1.51 o 
  -4  10   4       17.36       17.29      3.11 o 
  -3  10   4        0.39        0.58      0.93 o 
  -2  10   4       14.86       12.01      3.13 o 
  -1  10   4        1.26        2.85      2.25 o 
   0 -13   5       11.31        8.00      2.62 o 
   1 -13   5        4.79        3.52      2.04 o 
   2 -13   5        0.17        4.54      1.97 o 
  -2 -12   5        8.54       13.14      2.90 o 
  -1 -12   5        0.14        0.14      1.69 o 
   0 -12   5        0.12        0.63      1.37 o 
   1 -12   5        1.44        2.23      1.69 o 
   2 -12   5        0.79        1.41      1.55 o 
   3 -12   5      128.50      112.38      6.42 o 
  -3 -11   5       20.53       25.24      3.74 o 
  -2 -11   5       29.81       29.58      4.10 o 
  -1 -11   5       12.08       10.04      2.48 o 
   0 -11   5        0.66        1.09      1.48 o 
   1 -11   5        1.53        1.27      1.21 o 
   2 -11   5        0.69        2.90      1.51 o 
   3 -11   5       11.48       15.14      2.92 o 
  -4 -10   5       49.41       51.29      3.49 o 
  -3 -10   5        3.10        4.97      1.52 o 
  -2 -10   5        2.98        2.16      1.44 o 
  -1 -10   5        0.27        0.37      1.21 o 
   0 -10   5        0.70        1.18      1.23 o 
   1 -10   5       52.14       49.49      3.99 o 
   2 -10   5       13.56       16.46      2.80 o 
   3 -10   5        2.59        5.40      1.72 o 
   4 -10   5        0.85        0.53      1.21 o 
   5 -10   5        0.00       -0.05      1.34 o 
  -5  -9   5        9.48       11.01      3.01 o 
  -4  -9   5       38.29       41.71      3.19 o 
  -3  -9   5        3.77        4.09      1.27 o 
  -2  -9   5        0.14        0.73      0.91 o 
  -1  -9   5        0.06        0.05      0.95 o 
   0  -9   5        5.59        5.19      1.58 o 
   1  -9   5      265.40      269.49      8.92 o 
   2  -9   5        0.53       -0.51      1.00 o 
   3  -9   5        1.73        0.61      0.78 o 
   4  -9   5        0.36        0.12      1.14 o 
   5  -9   5        0.00        1.30      1.58 o 
  -6  -8   5        6.75        4.52      1.95 o 
  -5  -8   5        5.07        4.29      1.90 o 
  -4  -8   5        6.89        6.97      1.41 o 
  -3  -8   5       20.43       22.28      3.27 o 
  -2  -8   5       14.02       11.22      3.40 o 
  -1  -8   5      149.15      142.88      5.49 o 
   0  -8   5        4.48        4.68      1.46 o 
   1  -8   5       20.45       20.73      1.66 o 
   2  -8   5        6.69        7.99      1.33 o 
   3  -8   5        1.80        1.82      0.76 o 
   4  -8   5       11.73       13.86      2.62 o 
   5  -8   5        1.02       -0.23      1.09 o 
  -6  -7   5       11.35       11.80      2.80 o 
  -5  -7   5       50.33       48.93      4.94 o 
  -4  -7   5        0.82        1.16      0.80 o 
  -3  -7   5        3.66        5.61      1.12 o 
  -2  -7   5       23.67       22.27      4.31 o 
  -1  -7   5        0.43        2.44      1.29 o 
   0  -7   5        0.18        1.65      0.88 o 
   1  -7   5       12.36       15.70      1.41 o 
   2  -7   5        2.48        2.66      0.96 o 
   3  -7   5        9.80        9.02      1.31 o 
   4  -7   5      102.01      105.21      5.82 o 
   5  -7   5        0.89        1.11      1.46 o 
   6  -7   5        0.31        2.09      1.58 o 
  -6  -6   5       13.95       11.13      2.62 o 
  -5  -6   5        0.00       -0.16      1.00 o 
  -4  -6   5      151.67      141.66      6.71 o 
  -3  -6   5       30.04       27.23      2.01 o 
  -2  -6   5       12.26       12.18      1.40 o 
  -1  -6   5        0.30        0.48      0.59 o 
   0  -6   5       89.14       84.80      2.40 o 
   1  -6   5        4.77        6.09      1.01 o 
   2  -6   5        3.94        4.73      1.01 o 
   3  -6   5       40.47       34.48      2.15 o 
   4  -6   5        0.35        1.72      1.23 o 
   5  -6   5        0.18        0.35      1.11 o 
   6  -6   5        0.95        2.62      1.51 o 
  -7  -5   5       34.78       47.06      5.40 o 
  -6  -5   5        6.81        9.94      2.53 o 
  -5  -5   5       51.81       51.53      4.22 o 
  -4  -5   5        0.00        0.57      0.60 o 
  -3  -5   5        1.30        1.42      0.64 o 
  -2  -5   5      122.61      127.37      3.46 o 
  -1  -5   5       63.36       68.60      1.46 o 
   0  -5   5      101.25      104.04      2.19 o 
   1  -5   5      123.79      120.22      3.19 o 
   2  -5   5       13.49       10.80      1.28 o 
   3  -5   5        2.30        2.03      0.78 o 
   4  -5   5       17.59       18.91      3.01 o 
   5  -5   5        3.37        1.78      1.53 o 
   6  -5   5        2.94        4.43      1.90 o 
  -7  -4   5       21.86       21.74      3.73 o 
  -6  -4   5       24.15       21.88      3.48 o 
  -5  -4   5      246.96      258.90      9.36 o 
  -4  -4   5       86.59       88.59      3.02 o 
  -3  -4   5      315.68      352.79      4.43 o 
  -2  -4   5       61.87       57.47      1.97 o 
  -1  -4   5      270.64      269.05      4.73 o 
   0  -4   5      117.07      110.03      2.14 o 
   1  -4   5      200.73      204.11      4.27 o 
   2  -4   5        4.15        4.90      0.92 o 
   3  -4   5      204.61      202.44      4.86 o 
   4  -4   5       15.29       23.76      3.29 o 
   5  -4   5       16.02       13.70      2.85 o 
   6  -4   5       10.45       14.07      3.08 o 
  -7  -3   5        2.99        1.21      1.30 o 
  -6  -3   5        5.40        7.72      2.18 o 
  -5  -3   5      190.80      174.06      7.35 o 
  -4  -3   5        8.27        9.76      1.48 o 
  -3  -3   5      473.09      498.01      5.68 o 
  -2  -3   5      566.94      598.84      8.15 o 
  -1  -3   5        0.07        0.89      0.42 o 
   0  -3   5       67.18       77.27      1.63 o 
   1  -3   5       20.55       17.72      1.39 o 
   2  -3   5        8.57        8.30      1.15 o 
   3  -3   5        4.13        3.86      0.95 o 
   4  -3   5        0.89        2.39      1.37 o 
   5  -3   5       15.91       14.30      2.83 o 
   6  -3   5        5.29        6.72      2.41 o 
  -8  -2   5        0.58        1.55      1.32 o 
  -7  -2   5       47.25       56.40      4.84 o 
  -6  -2   5       50.02       50.72      2.65 o 
  -5  -2   5        0.06        0.48      0.59 o 
  -4  -2   5       29.37       28.11      1.71 o 
  -3  -2   5       76.29       88.78      2.05 o 
  -2  -2   5      730.24      728.18      9.24 o 
  -1  -2   5        9.51       12.06      0.94 o 
   0  -2   5        6.53        7.27      0.85 o 
   1  -2   5      174.14      155.66      4.30 o 
   2  -2   5      193.65      193.22      4.52 o 
   3  -2   5      189.71      181.04      4.63 o 
   4  -2   5       78.08       86.74      5.31 o 
   5  -2   5      237.71      255.44     10.15 o 
   6  -2   5        1.25        1.88      1.74 o 
  -8  -1   5        1.12        1.67      1.51 o 
  -7  -1   5       65.78       68.71      3.38 o 
  -6  -1   5      192.51      176.87      7.04 o 
  -5  -1   5       24.56       21.56      2.39 o 
  -4  -1   5      176.44      201.60      4.03 o 
  -3  -1   5        0.66        0.54      1.04 o 
  -2  -1   5        0.37       -0.30      0.49 o 
  -1  -1   5       15.88       11.64      1.60 o 
   0  -1   5     1445.13     1561.41     16.90 o 
   1  -1   5      257.88      283.33      5.34 o 
   2  -1   5       17.49       14.14      2.18 o 
   3  -1   5       12.14       11.86      1.47 o 
   5  -1   5      100.20       96.36      6.14 o 
   6  -1   5        6.54       13.70      3.38 o 
  -8   0   5        2.96        5.18      1.76 o 
  -7   0   5       11.91       11.31      2.29 o 
  -6   0   5        8.75        8.21      1.92 o 
  -5   0   5       11.59       10.92      1.99 o 
  -4   0   5       17.01       18.58      1.58 o 
  -3   0   5      101.52      115.92      4.01 o 
  -2   0   5        0.89       -0.09      0.49 o 
  -1   0   5      433.23      470.83     10.08 o 
   0   0   5      798.01      891.46     11.22 o 
   1   0   5      277.35      278.51      5.44 o 
   2   0   5      255.47      248.84      6.17 o 
   3   0   5      361.61      362.30      8.22 o 
   4   0   5       21.57       23.42      2.07 o 
   5   0   5        1.73        5.56      1.97 o 
  -8   1   5        0.00        1.27      1.21 o 
  -7   1   5        1.59        3.80      1.58 o 
  -6   1   5        0.12        0.63      0.93 o 
  -5   1   5       41.19       37.41      2.97 o 
  -4   1   5        3.84        5.83      0.91 o 
  -3   1   5        0.70        1.55      0.86 o 
  -2   1   5      144.76      169.21      5.56 o 
  -1   1   5      119.85      143.11      5.38 o 
   0   1   5        1.50        1.12      0.60 o 
   1   1   5       75.81       71.16      3.76 o 
   2   1   5      134.41      132.25      3.93 o 
   3   1   5      256.89      247.80      9.32 o 
   4   1   5       27.66       21.11      3.23 o 
   5   1   5        3.65       11.20      2.60 o 
  -8   2   5        1.72        1.62      1.53 o 
  -7   2   5       13.43       12.03      2.60 o 
  -6   2   5       14.20       13.54      2.53 o 
  -5   2   5       14.56       13.21      2.27 o 
  -4   2   5       49.23       49.15      4.24 o 
  -3   2   5       62.43       68.31      3.34 o 
  -2   2   5       80.97       82.52      3.99 o 
  -1   2   5        0.95        0.86      0.86 o 
   0   2   5       21.85       22.07      2.57 o 
   1   2   5       42.00       36.67      2.08 o 
   2   2   5       57.50       52.81      2.61 o 
   3   2   5        0.15       -0.95      0.63 o 
   4   2   5       11.34       10.34      1.69 o 
   5   2   5        0.50        1.44      1.32 o 
  -8   3   5       34.78       35.37      4.54 o 
  -7   3   5       15.66       16.09      3.04 o 
  -6   3   5        3.38        2.74      1.41 o 
  -5   3   5       58.88       61.57      4.33 o 
  -4   3   5       75.14       79.18      2.94 o 
  -3   3   5        0.26        1.04      0.83 o 
  -2   3   5        8.63        9.41      1.72 o 
  -1   3   5      298.01      276.14      8.41 o 
   0   3   5        3.46        5.45      1.62 o 
   1   3   5      254.12      259.46      5.94 o 
   2   3   5       75.68       82.70      4.16 o 
   3   3   5       22.82       23.71      2.69 o 
   4   3   5        9.06        9.77      1.70 o 
  -8   4   5        0.08       -0.30      1.30 o 
  -7   4   5        4.14        5.01      1.85 o 
  -6   4   5        0.29       -0.07      1.14 o 
  -5   4   5       99.46      109.29      6.07 o 
  -4   4   5       35.90       37.55      2.22 o 
  -3   4   5       39.13       40.29      2.99 o 
  -2   4   5        6.14        4.13      1.46 o 
   0   4   5      121.60      130.34      6.24 o 
   1   4   5        7.42        6.88      2.02 o 
   2   4   5        7.95       10.23      1.62 o 
   3   4   5       14.45       14.41      1.91 o 
   4   4   5        0.17        0.84      0.97 o 
  -7   5   5        2.77        3.80      1.88 o 
  -6   5   5       27.77       37.69      4.47 o 
  -5   5   5       21.89       20.05      3.41 o 
  -4   5   5       27.51       28.11      2.16 o 
  -3   5   5        0.03       -1.07      0.95 o 
  -2   5   5        4.41        5.08      1.72 o 
  -1   5   5       52.50       58.51      4.27 o 
   0   5   5      355.18      367.22     11.50 o 
   1   5   5        9.39       11.78      2.60 o 
   2   5   5        0.64        0.21      1.23 o 
   3   5   5        0.61        1.71      1.06 o 
  -7   6   5        1.92        2.41      1.74 o 
  -6   6   5       37.48       41.19      4.87 o 
  -5   6   5       21.93       25.52      3.85 o 
  -4   6   5        1.00        1.46      0.78 o 
  -3   6   5      109.12      105.68      5.49 o 
  -2   6   5       10.32       14.05      2.64 o 
  -1   6   5       33.83       33.24      3.96 o 
   0   6   5       77.00       71.16      5.22 o 
   1   6   5        9.45        6.65      2.20 o 
   2   6   5        0.32       -1.83      1.39 o 
   3   6   5        2.37        3.36      2.04 o 
  -6   7   5       64.27       64.26      5.35 o 
  -5   7   5       24.78       27.17      4.08 o 
  -4   7   5        0.01        0.76      0.86 o 
  -3   7   5       65.83       66.97      4.68 o 
  -2   7   5        7.67        7.14      2.25 o 
  -1   7   5       39.79       45.80      4.71 o 
   0   7   5        0.26       -1.18      1.44 o 
   1   7   5        0.58       -0.60      1.39 o 
   2   7   5        3.03        4.45      2.09 o 
  -6   8   5        4.14        4.68      1.99 o 
  -5   8   5       64.80       67.08      5.40 o 
  -4   8   5       38.74       40.32      3.69 o 
  -3   8   5       12.90       13.10      3.01 o 
  -2   8   5        0.34        0.70      1.41 o 
  -1   8   5      223.52      219.10      9.83 o 
   0   8   5       30.74       33.82      4.64 o 
   1   8   5        5.73        7.56      2.46 o 
  -5   9   5       55.19       58.60      5.84 o 
  -4   9   5        5.77        5.33      1.39 o 
  -3   9   5        1.29        0.65      1.44 o 
  -2   9   5       68.96       74.11      5.80 o 
  -1   9   5        1.98        3.18      2.09 o 
   0   9   5        0.51        0.23      2.09 o 
   0 -13   6        3.14        0.70      1.69 o 
   1 -13   6        2.93        3.94      1.95 o 
  -2 -12   6        4.70        8.34      2.39 o 
  -1 -12   6        0.36        1.41      1.62 o 
   0 -12   6        0.33        0.44      1.53 o 
   1 -12   6        3.06        4.84      1.95 o 
   2 -12   6      130.58      133.26      7.21 o 
   3 -12   6        6.03        6.75      2.34 o 
  -3 -11   6        5.40        7.97      1.82 o 
  -2 -11   6        0.29        1.21      1.21 o 
  -1 -11   6        0.55       -1.51      1.18 o 
   0 -11   6        4.96        3.94      1.69 o 
   1 -11   6        6.01        7.42      2.09 o 
   2 -11   6       17.35       12.54      2.64 o 
   3 -11   6        0.00        0.46      1.60 o 
  -4 -10   6       43.62       47.45      3.55 o 
  -3 -10   6        0.05       -0.43      0.93 o 
  -2 -10   6        0.61        1.33      1.04 o 
  -1 -10   6       14.61       15.83      2.92 o 
   0 -10   6       31.91       28.56      3.57 o 
   1 -10   6        1.79        1.81      1.39 o 
   2 -10   6        0.06        1.62      1.32 o 
   3 -10   6        0.09        1.25      1.14 o 
   4 -10   6        0.17        0.05      1.39 o 
  -5  -9   6        9.75       10.85      2.90 o 
  -4  -9   6        0.01        0.98      1.00 o 
  -3  -9   6       67.69       72.83      3.53 o 
  -2  -9   6       19.73       18.52      2.75 o 
  -1  -9   6        9.37        7.96      1.44 o 
   0  -9   6       19.79       18.98      2.90 o 
   1  -9   6       46.98       56.44      4.13 o 
   2  -9   6        5.02        5.96      1.88 o 
   3  -9   6        0.62        1.59      0.95 o 
   4  -9   6        4.47        5.63      1.95 o 
   5  -9   6        0.28       -1.72      1.18 o 
  -6  -8   6       15.64       18.29      3.52 o 
  -5  -8   6        0.00       -1.00      1.14 o 
  -4  -8   6        2.20        1.53      0.92 o 
  -3  -8   6       63.95       60.55      5.16 o 
  -2  -8   6        7.60        8.16      2.67 o 
  -1  -8   6        0.01        0.75      1.10 o 
   0  -8   6       21.26       21.35      2.80 o 
   1  -8   6        3.60        2.20      1.25 o 
   2  -8   6        2.39        3.06      0.98 o 
   3  -8   6        0.86        2.19      0.86 o 
   4  -8   6       13.50       14.97      2.87 o 
   5  -8   6        1.78        1.81      1.48 o 
  -6  -7   6        8.52        8.83      2.64 o 
  -5  -7   6       44.65       43.86      4.73 o 
  -4  -7   6       91.53       89.38      4.94 o 
  -3  -7   6        3.22        3.96      0.94 o 
  -2  -7   6      129.04      125.82      9.30 o 
  -1  -7   6      129.48      130.44      6.18 o 
   0  -7   6       93.58       86.21      4.64 o 
   1  -7   6       66.94       68.35      2.59 o 
   2  -7   6       14.29       14.58      1.61 o 
   3  -7   6        0.00        0.16      0.66 o 
   4  -7   6       35.08       32.43      3.85 o 
   5  -7   6        0.11        0.70      1.48 o 
  -7  -6   6        1.36        4.06      1.95 o 
  -6  -6   6        0.29        2.18      1.51 o 
  -5  -6   6       80.12       85.60      5.52 o 
  -4  -6   6      113.69      108.47      3.74 o 
  -3  -6   6       21.40       18.74      2.27 o 
  -2  -6   6       81.66       78.32      4.22 o 
  -1  -6   6       25.42       24.89      4.15 o 
   0  -6   6        3.62        3.01      0.74 o 
   1  -6   6        0.60        1.04      0.65 o 
   2  -6   6        5.86        6.89      1.12 o 
   3  -6   6        0.67        1.18      0.71 o 
   4  -6   6        4.11        5.17      1.76 o 
   5  -6   6        2.76        5.77      1.90 o 
  -7  -5   6        0.08        0.86      1.41 o 
  -6  -5   6       55.04       48.54      5.15 o 
  -5  -5   6       83.26       89.22      5.56 o 
  -4  -5   6       31.87       29.63      2.63 o 
  -3  -5   6       81.48       73.37      2.86 o 
  -2  -5   6        5.12        8.28      1.15 o 
  -1  -5   6      298.62      296.01      4.89 o 
   0  -5   6      124.07      128.63      2.55 o 
   1  -5   6       81.05       71.56      3.91 o 
   2  -5   6        0.01        0.87      0.68 o 
   3  -5   6       73.94       65.16      2.84 o 
   4  -5   6       31.77       28.09      3.69 o 
   5  -5   6       20.72       22.07      3.64 o 
  -7  -4   6        3.07        4.24      1.85 o 
  -6  -4   6       74.15       74.45      5.35 o 
  -5  -4   6      239.90      224.94      8.69 o 
  -4  -4   6        8.48       10.10      1.35 o 
  -3  -4   6       96.67       93.89      7.04 o 
  -2  -4   6       49.38       49.00      2.34 o 
  -1  -4   6       18.42       17.92      0.91 o 
   0  -4   6        3.32        4.84      0.92 o 
   1  -4   6      279.80      273.52      5.40 o 
   2  -4   6       86.51       82.09      3.63 o 
   3  -4   6        4.07        3.90      0.96 o 
   4  -4   6        7.77       12.38      2.60 o 
   5  -4   6       17.46       19.17      3.41 o 
  -7  -3   6       31.95       35.16      4.54 o 
  -6  -3   6       30.20       26.91      3.71 o 
  -5  -3   6       81.31       73.36      4.82 o 
  -4  -3   6       62.00       59.52      1.86 o 
  -3  -3   6      399.09      397.98      5.88 o 
  -2  -3   6      296.22      282.22      5.13 o 
  -1  -3   6       34.73       28.32      1.39 o 
   0  -3   6       12.08       14.26      0.79 o 
   1  -3   6      440.87      456.11     10.66 o 
   2  -3   6       43.54       43.46      2.24 o 
   3  -3   6      102.95      103.23      3.59 o 
   4  -3   6       76.08       83.80      5.42 o 
   5  -3   6        0.33        0.14      1.30 o 
  -8  -2   6        3.99        5.08      2.18 o 
  -7  -2   6        8.26       10.73      2.55 o 
  -6  -2   6       11.93        8.60      2.20 o 
  -5  -2   6       32.41       31.27      2.04 o 
  -4  -2   6       17.90       18.90      1.21 o 
  -3  -2   6       80.69       81.89      3.70 o 
  -2  -2   6        7.46        3.76      0.74 o 
  -1  -2   6      485.38      511.03      6.98 o 
   0  -2   6       24.79       23.98      1.56 o 
   1  -2   6        8.71        7.89      1.19 o 
   2  -2   6        0.00       -0.12      0.55 o 
   3  -2   6       34.88       32.63      2.13 o 
   4  -2   6      188.37      196.91      8.37 o 
   5  -2   6        8.19        8.02      2.36 o 
  -8  -1   6        5.82        6.07      2.06 o 
  -7  -1   6       40.21       33.22      4.38 o 
  -6  -1   6       17.74       15.72      2.39 o 
  -5  -1   6       11.91       11.01      1.95 o 
  -4  -1   6        5.34        8.46      1.06 o 
  -3  -1   6       78.55       79.86      3.66 o 
  -2  -1   6      153.92      156.00      5.38 o 
  -1  -1   6      264.95      284.93      7.83 o 
   0  -1   6       52.96       56.84      2.85 o 
   1  -1   6        0.12        0.48      0.65 o 
   2  -1   6       85.29       76.21      2.98 o 
   3  -1   6        0.00        0.23      0.73 o 
   4  -1   6       27.35       26.19      3.62 o 
   5  -1   6        0.32        1.23      1.41 o 
  -8   0   6       12.88       17.11      3.20 o 
  -7   0   6       66.09       60.41      4.31 o 
  -6   0   6       76.18       74.20      4.45 o 
  -5   0   6        0.00       -0.09      0.74 o 
  -4   0   6      154.50      142.25      3.60 o 
  -3   0   6      263.93      239.75      6.72 o 
  -2   0   6      100.76       97.73      4.29 o 
  -1   0   6       25.20       16.11      2.18 o 
   0   0   6      128.60      121.25      4.84 o 
   1   0   6        0.91        0.38      0.58 o 
   2   0   6        0.31        0.24      0.65 o 
   3   0   6      163.60      157.88      6.12 o 
   4   0   6       29.66       27.98      3.80 o 
   5   0   6        3.24        2.74      1.85 o 
  -8   1   6        2.67        3.55      1.76 o 
  -7   1   6        2.00        4.87      1.72 o 
  -6   1   6       50.23       48.70      3.80 o 
  -5   1   6       25.84       26.47      3.11 o 
  -4   1   6      162.98      151.92      3.93 o 
  -3   1   6       57.79       58.32      3.45 o 
  -2   1   6      253.78      280.69      8.21 o 
  -1   1   6        3.85        9.99      1.95 o 
   1   1   6      157.95      152.08      6.07 o 
   2   1   6       73.01       71.51      3.11 o 
   3   1   6        1.30        1.44      0.89 o 
   4   1   6        3.82        2.04      1.32 o 
   5   1   6        2.71        4.54      1.90 o 
  -8   2   6       19.72       14.90      3.13 o 
  -7   2   6       14.26       18.10      3.11 o 
  -6   2   6       25.30       24.66      3.36 o 
  -5   2   6      207.38      209.52      8.07 o 
  -4   2   6       21.38       22.32      1.82 o 
  -3   2   6       71.58       71.49      3.85 o 
  -2   2   6        8.51        9.53      1.88 o 
  -1   2   6        0.28       -0.09      0.81 o 
   0   2   6       15.90       21.91      2.83 o 
   1   2   6      896.75      899.29     18.08 o 
   2   2   6       39.94       40.89      3.94 o 
   3   2   6        7.42        7.15      1.42 o 
   4   2   6        0.05        1.30      1.23 o 
  -8   3   6       12.37       12.98      3.04 o 
  -7   3   6       22.74       16.64      3.06 o 
  -6   3   6       16.50       23.16      3.55 o 
  -5   3   6       36.00       31.48      3.69 o 
  -4   3   6       73.70       78.64      3.01 o 
  -3   3   6       26.52       25.03      2.74 o 
  -2   3   6      128.32      117.11      5.38 o 
  -1   3   6        0.00        0.19      0.93 o 
   0   3   6      187.00      184.37      7.46 o 
   1   3   6        1.01        1.14      1.37 o 
   2   3   6       23.71       25.67      2.40 o 
   3   3   6        0.75        1.59      1.00 o 
   4   3   6        0.58        0.58      1.25 o 
  -7   4   6       52.79       61.71      5.82 o 
  -6   4   6       51.24       59.32      4.87 o 
  -5   4   6       97.15       94.30      5.77 o 
  -4   4   6       28.21       24.64      2.67 o 
  -3   4   6       59.89       68.84      4.27 o 
  -2   4   6      125.90      128.95      6.10 o 
  -1   4   6        3.32        3.27      1.62 o 
   0   4   6       21.28       21.53      3.29 o 
   1   4   6        2.78        2.87      1.76 o 
   2   4   6        3.12        3.71      1.78 o 
   3   4   6       10.52       16.05      2.13 o 
  -7   5   6       15.04       12.86      3.13 o 
  -6   5   6      101.13       95.43      6.47 o 
  -5   5   6        1.79        1.25      1.32 o 
  -4   5   6      165.73      156.26      4.79 o 
  -3   5   6       34.62       33.56      3.62 o 
  -2   5   6        2.77        2.39      1.44 o 
  -1   5   6       14.95       13.26      2.69 o 
   0   5   6      454.45      463.62     13.75 o 
   1   5   6       39.30       35.56      4.47 o 
   2   5   6        4.12        3.52      1.97 o 
   3   5   6       11.07       22.65      3.87 o 
  -7   6   6       26.38       30.55      4.82 o 
  -6   6   6        0.48        1.95      1.58 o 
  -5   6   6       16.80       22.67      3.73 o 
  -4   6   6      191.51      187.69      7.42 o 
  -3   6   6       10.62        9.18      2.34 o 
  -2   6   6        1.89        1.41      1.48 o 
  -1   6   6      233.02      241.47      9.92 o 
   0   6   6        0.33        0.60      1.48 o 
   1   6   6        0.54        1.00      1.74 o 
   2   6   6        2.53        2.67      1.88 o 
  -6   7   6       19.20       17.83      3.69 o 
  -5   7   6       16.92       15.60      3.13 o 
  -4   7   6       18.99       23.45      2.43 o 
  -3   7   6       13.73       15.11      2.87 o 
  -2   7   6        2.68        2.92      1.85 o 
  -1   7   6       15.82       20.91      3.82 o 
   0   7   6        1.43        1.23      1.76 o 
   1   7   6        8.19        8.79      2.80 o 
  -5   8   6       11.20       11.29      2.71 o 
  -4   8   6        8.07        8.91      2.06 o 
  -3   8   6        1.25       -0.88      1.27 o 
  -2   8   6        3.17        2.18      2.04 o 
  -1   8   6        0.16        1.07      1.97 o 
   0   8   6        5.68        7.37      2.62 o 
  -3   9   6        0.72        0.60      1.78 o 
   0 -13   7        2.55        3.15      1.83 o 
  -2 -12   7       15.61       15.02      3.06 o 
  -1 -12   7        3.55        4.27      2.18 o 
   0 -12   7        2.61        3.20      1.74 o 
   1 -12   7       22.73       24.66      3.89 o 
   2 -12   7        8.23        9.27      2.64 o 
  -3 -11   7        1.89        4.67      1.49 o 
  -2 -11   7       30.60       36.53      3.21 o 
  -1 -11   7       14.83       11.01      2.74 o 
   0 -11   7        1.07        1.34      1.53 o 
   1 -11   7        4.89        4.17      1.72 o 
   2 -11   7        6.83        8.37      2.34 o 
   3 -11   7        0.37        1.92      1.62 o 
  -4 -10   7       14.50       10.85      1.86 o 
  -3 -10   7       10.10       14.37      2.75 o 
  -2 -10   7        1.24        1.22      0.97 o 
  -1 -10   7       16.76       19.12      3.15 o 
   0 -10   7       22.96       25.43      3.57 o 
   1 -10   7        6.37        9.74      2.39 o 
   2 -10   7       11.14       11.64      2.48 o 
   3 -10   7        0.03        1.34      1.46 o 
  -5  -9   7        0.00       -0.49      1.34 o 
  -4  -9   7       72.15       72.38      3.99 o 
  -3  -9   7       32.75       31.52      2.64 o 
  -2  -9   7        1.41        2.97      1.04 o 
  -1  -9   7        2.90        2.52      1.05 o 
   0  -9   7        0.87        2.25      1.37 o 
   1  -9   7        2.62        5.56      1.69 o 
   2  -9   7        0.00        2.29      1.51 o 
   3  -9   7       10.52       12.01      1.70 o 
   4  -9   7        0.28        0.14      1.34 o 
  -6  -8   7        1.42        1.90      1.95 o 
  -5  -8   7       35.53       41.14      4.80 o 
  -4  -8   7       43.57       48.34      3.27 o 
  -3  -8   7       10.71       12.80      1.77 o 
  -2  -8   7       75.97       75.22      3.31 o 
  -1  -8   7        1.40        1.06      0.91 o 
   0  -8   7       65.50       73.99      4.68 o 
   1  -8   7       79.15       77.51      4.78 o 
   2  -8   7        7.48        7.94      1.66 o 
   3  -8   7        2.50        3.98      2.11 o 
   4  -8   7        4.08        2.74      1.62 o 
   5  -8   7        1.62        4.57      1.95 o 
  -6  -7   7        6.61       11.36      2.99 o 
  -5  -7   7       87.19       81.48      5.56 o 
  -4  -7   7      175.25      174.24      5.14 o 
  -3  -7   7       36.55       42.71      2.40 o 
  -2  -7   7       25.73       26.47      2.84 o 
  -1  -7   7        2.58        3.17      0.97 o 
   0  -7   7        0.53        0.86      0.97 o 
   1  -7   7        1.32        1.55      1.38 o 
   2  -7   7       24.47       24.10      2.79 o 
   3  -7   7       33.52       38.79      4.01 o 
   4  -7   7        0.05        0.53      1.34 o 
   5  -7   7        1.70        2.74      1.81 o 
  -7  -6   7        0.01       -0.86      1.34 o 
  -6  -6   7       28.56       32.75      4.52 o 
  -5  -6   7        0.43        0.39      1.18 o 
  -4  -6   7      112.69      105.57      3.79 o 
  -3  -6   7        0.36        0.58      0.65 o 
  -2  -6   7      455.82      443.11     12.25 o 
  -1  -6   7       56.48       49.69      2.92 o 
   0  -6   7       56.08       58.59      2.32 o 
   1  -6   7        0.55        0.90      0.67 o 
   2  -6   7       33.73       35.03      2.23 o 
   3  -6   7        5.74        7.00      2.56 o 
   4  -6   7       10.66        7.93      2.29 o 
   5  -6   7       14.95       18.36      3.52 o 
  -7  -5   7        0.90        1.07      1.65 o 
  -6  -5   7       32.15       35.40      4.50 o 
  -5  -5   7       19.15       23.67      3.62 o 
  -4  -5   7       51.72       47.53      5.56 o 
  -3  -5   7       24.32       23.77      1.95 o 
  -2  -5   7      138.73      125.04      7.15 o 
  -1  -5   7       10.95       13.14      0.94 o 
   0  -5   7      170.71      160.82      3.90 o 
   1  -5   7       31.94       33.27      2.91 o 
   2  -5   7        0.96        0.91      0.71 o 
   3  -5   7       26.42       29.67      2.33 o 
   4  -5   7        6.14        7.65      2.20 o 
   5  -5   7       97.32      106.77      6.86 o 
  -7  -4   7       24.78       29.09      4.45 o 
  -6  -4   7       88.80       72.04      5.29 o 
  -5  -4   7       28.99       35.44      3.96 o 
  -4  -4   7       68.26       72.71      3.70 o 
  -3  -4   7       12.08       10.57      1.34 o 
  -2  -4   7      128.71      120.95      3.40 o 
  -1  -4   7       12.22       14.31      1.23 o 
   0  -4   7      273.68      258.19      8.77 o 
   1  -4   7      100.82       93.51      6.03 o 
   2  -4   7        1.18        0.99      0.68 o 
   3  -4   7       15.79       15.21      1.82 o 
   4  -4   7        3.71        3.13      1.72 o 
   5  -4   7       39.47       38.15      4.89 o 
  -7  -3   7       10.03       12.05      2.80 o 
  -6  -3   7       28.40       25.10      3.76 o 
  -5  -3   7       77.69       86.39      5.24 o 
  -4  -3   7        0.18        0.12      0.43 o 
  -3  -3   7       97.65       83.58      2.93 o 
  -2  -3   7      112.96      114.61      3.17 o 
  -1  -3   7      305.80      313.12      6.49 o 
   0  -3   7        0.74        0.47      0.58 o 
   1  -3   7       12.35       13.43      1.91 o 
   2  -3   7       12.56       15.12      1.69 o 
   3  -3   7       93.00       87.88      3.52 o 
   4  -3   7       60.67       55.21      4.57 o 
   5  -3   7        5.25        5.08      2.11 o 
  -7  -2   7       12.59       16.69      3.31 o 
  -6  -2   7       12.88       13.77      2.83 o 
  -5  -2   7       88.38       84.35      3.17 o 
  -4  -2   7       22.51       23.66      1.44 o 
  -3  -2   7       46.05       43.86      3.04 o 
  -2  -2   7       21.17       24.44      2.45 o 
  -1  -2   7      339.64      340.92      9.40 o 
   0  -2   7        0.50        0.65      0.61 o 
   1  -2   7       34.32       34.14      1.99 o 
   2  -2   7       87.02       82.80      3.30 o 
   3  -2   7      115.98      114.10      4.01 o 
   4  -2   7        1.22        2.60      1.51 o 
   5  -2   7        0.11        0.63      1.51 o 
  -8  -1   7        0.42        2.04      1.58 o 
  -7  -1   7       55.61       43.28      4.91 o 
  -6  -1   7       69.57       67.85      4.13 o 
  -5  -1   7       27.41       23.37      2.67 o 
  -4  -1   7      509.78      468.00      7.52 o 
  -3  -1   7       65.48       63.42      3.62 o 
  -2  -1   7        0.42        2.76      1.02 o 
  -1  -1   7       12.09       13.19      2.16 o 
   0  -1   7       22.12       24.06      2.01 o 
   1  -1   7        1.95        1.39      1.02 o 
   2  -1   7      450.67      403.27      7.83 o 
   3  -1   7        8.18        7.44      1.43 o 
   4  -1   7       13.76       12.96      2.94 o 
  -8   0   7        3.73        5.01      1.95 o 
  -7   0   7       13.78       12.12      2.39 o 
  -6   0   7       50.68       40.63      3.36 o 
  -5   0   7       38.54       40.61      3.27 o 
  -3   0   7       58.28       57.07      3.55 o 
  -2   0   7       86.30       91.61      4.59 o 
   0   0   7       38.76       34.42      2.17 o 
   1   0   7      370.09      336.38      7.04 o 
   2   0   7       14.30       15.50      1.84 o 
   3   0   7        3.04        3.21      1.09 o 
   4   0   7        4.82        5.19      1.95 o 
  -8   1   7        0.12        1.92      1.32 o 
  -7   1   7        0.04       -1.25      0.83 o 
  -6   1   7      106.92      101.09      5.54 o 
  -5   1   7        0.01        0.39      0.88 o 
  -4   1   7       42.83       43.67      3.27 o 
  -3   1   7        2.73        8.46      1.99 o 
  -2   1   7      273.70      303.29      9.34 o 
  -1   1   7       37.35       45.25      3.57 o 
   0   1   7       24.21       20.51      2.85 o 
   1   1   7        0.06        0.51      0.78 o 
   2   1   7       15.84       17.15      2.20 o 
   3   1   7        0.40        2.70      1.03 o 
   4   1   7       13.36       13.44      2.83 o 
  -7   2   7        1.80        2.36      1.48 o 
  -6   2   7       38.00       34.52      4.01 o 
  -5   2   7      254.05      259.27      9.30 o 
  -4   2   7        5.45        4.15      1.44 o 
  -3   2   7      103.84       98.24      4.94 o 
  -2   2   7        4.00        3.50      1.44 o 
  -1   2   7       41.62       51.83      3.94 o 
   0   2   7        0.46        1.23      1.21 o 
   1   2   7      190.73      178.89     14.22 o 
   2   2   7       11.79       11.55      1.69 o 
   3   2   7        0.05        1.38      1.07 o 
  -7   3   7        0.33        0.95      1.32 o 
  -6   3   7      100.13      102.32      6.35 o 
  -5   3   7       13.24       15.60      2.92 o 
  -4   3   7       36.82       33.98      3.15 o 
  -3   3   7      370.02      378.25     10.57 o 
  -2   3   7       32.61       28.12      3.34 o 
  -1   3   7        3.15        4.03      1.62 o 
   0   3   7      330.13      303.52     10.43 o 
   1   3   7        0.68        4.31      1.85 o 
   2   3   7        3.17        5.17      1.31 o 
   3   3   7        0.17        2.17      1.15 o 
  -7   4   7        0.88        0.30      1.55 o 
  -6   4   7       70.35       76.22      5.75 o 
  -5   4   7       21.46       20.49      3.52 o 
  -4   4   7       58.63       60.31      4.10 o 
  -3   4   7       54.46       53.29      4.13 o 
  -2   4   7        0.47       -0.32      1.09 o 
  -1   4   7       10.36       11.98      2.67 o 
   0   4   7        8.48        7.77      2.23 o 
   1   4   7        8.32        9.23      2.55 o 
   2   4   7       13.99       12.26      2.83 o 
  -7   5   7        4.94        2.43      1.99 o 
  -6   5   7       47.97       63.70      6.19 o 
  -5   5   7       34.42       35.23      4.57 o 
  -4   5   7       93.82       94.97      5.29 o 
  -3   5   7        8.02       13.03      2.71 o 
  -2   5   7       23.46       25.31      3.73 o 
  -1   5   7       65.72       71.14      5.42 o 
   0   5   7       39.00       38.25      4.66 o 
   1   5   7       12.75       15.69      3.27 o 
   2   5   7        7.96       14.30      3.13 o 
  -6   6   7        0.71        0.09      1.46 o 
  -5   6   7       27.83       37.92      4.80 o 
  -4   6   7       22.57       21.67      3.22 o 
  -3   6   7        4.31        4.80      2.09 o 
  -2   6   7       20.38       15.37      3.22 o 
  -1   6   7        0.13        2.06      1.97 o 
   0   6   7        0.49        3.62      2.34 o 
   1   6   7        0.29        0.05      1.88 o 
  -5   7   7        3.73        4.38      1.85 o 
  -4   7   7       19.84       24.32      3.57 o 
  -3   7   7        3.82        3.04      1.95 o 
  -2   7   7       28.80       26.87      4.20 o 
  -1   7   7        0.18        0.58      1.78 o 
   0   7   7        3.00        5.17      2.27 o 
  -3   8   7        2.58        2.74      2.13 o 
  -2   8   7        3.15        5.63      2.39 o 
  -2 -12   8       10.83       16.83      3.29 o 
  -1 -12   8        1.65        6.28      2.11 o 
   0 -12   8        1.24        0.63      1.46 o 
   1 -12   8        1.61       -0.28      1.67 o 
   2 -12   8        0.28       -0.53      1.51 o 
  -3 -11   8        2.33        1.51      1.17 o 
  -2 -11   8        0.44        0.24      1.09 o 
  -1 -11   8       18.63       25.50      3.92 o 
   0 -11   8        2.16        2.13      1.69 o 
   1 -11   8        4.48        6.65      2.11 o 
   2 -11   8       10.32       11.43      2.92 o 
   3 -11   8        0.01        0.79      1.74 o 
  -4 -10   8       57.41       60.28      3.73 o 
  -3 -10   8       50.51       55.10      3.45 o 
  -2 -10   8       14.41       16.58      2.18 o 
  -1 -10   8        0.89       -0.81      1.09 o 
   0 -10   8        7.32        7.09      2.16 o 
   1 -10   8        0.10       -0.58      1.18 o 
   2 -10   8        2.22        3.48      1.72 o 
   3 -10   8        0.54        2.53      1.62 o 
  -5  -9   8        0.65       -0.79      1.37 o 
  -4  -9   8       12.85       13.29      2.68 o 
  -3  -9   8       27.67       28.43      2.64 o 
  -2  -9   8       10.23        9.96      1.66 o 
  -1  -9   8       89.62       84.14      3.66 o 
   0  -9   8        1.68        1.51      1.37 o 
   1  -9   8       15.92       17.20      3.06 o 
   2  -9   8        0.01        0.25      1.21 o 
   3  -9   8        0.66       -0.42      1.21 o 
   4  -9   8        5.16        5.96      1.99 o 
  -6  -8   8       13.88       12.22      3.13 o 
  -5  -8   8       32.26       32.15      4.40 o 
  -4  -8   8        4.93        6.97      1.39 o 
  -3  -8   8       21.66       22.87      2.24 o 
  -2  -8   8       13.66        9.39      1.87 o 
  -1  -8   8       62.09       59.60      3.26 o 
   0  -8   8        0.25        3.04      1.46 o 
   1  -8   8        6.15        5.82      1.85 o 
   2  -8   8       13.77       15.41      1.87 o 
   3  -8   8        1.02        0.78      0.91 o 
   4  -8   8       17.53       18.27      3.34 o 
  -6  -7   8       21.19       26.54      4.15 o 
  -5  -7   8       74.55       68.38      5.15 o 
  -4  -7   8        7.96        8.28      1.49 o 
  -3  -7   8       30.15       29.56      2.33 o 
  -2  -7   8       11.06       11.23      1.54 o 
  -1  -7   8        7.61        6.29      1.25 o 
   0  -7   8        0.51       -0.58      1.00 o 
   1  -7   8      130.22      128.79      4.05 o 
   2  -7   8       55.90       57.43      3.40 o 
   3  -7   8        0.69        1.87      0.91 o 
   4  -7   8        0.00        1.90      1.44 o 
  -6  -6   8        0.83        1.30      1.58 o 
  -5  -6   8        5.30        5.17      1.85 o 
  -4  -6   8        4.92        3.93      1.89 o 
  -3  -6   8        2.71        3.84      0.96 o 
  -2  -6   8        0.57        1.47      0.95 o 
  -1  -6   8       10.27       12.96      1.46 o 
   0  -6   8      113.29      113.37      3.56 o 
   1  -6   8       33.22       27.95      2.10 o 
   2  -6   8       29.92       33.68      2.47 o 
   3  -6   8       35.64       38.46      3.18 o 
   4  -6   8       66.56       76.52      5.49 o 
  -7  -5   8        9.95       13.95      3.20 o 
  -6  -5   8        9.86       12.24      2.80 o 
  -5  -5   8        6.42        4.84      1.72 o 
  -4  -5   8       23.62       24.34      2.10 o 
  -3  -5   8        0.58        0.94      0.69 o 
  -2  -5   8        6.64        7.93      1.18 o 
  -1  -5   8        4.38        5.08      1.51 o 
   0  -5   8       73.57       71.94      2.79 o 
   1  -5   8        8.54        7.55      1.28 o 
   2  -5   8        1.24        0.93      1.03 o 
   3  -5   8       21.04       21.02      2.18 o 
   4  -5   8       73.43       76.10      5.47 o 
  -7  -4   8        0.02       -0.79      1.09 o 
  -6  -4   8       39.22       39.89      4.59 o 
  -5  -4   8       63.49       61.36      4.45 o 
  -4  -4   8        0.97        1.17      0.67 o 
  -3  -4   8      253.11      238.23      5.41 o 
  -2  -4   8        0.34        0.54      0.59 o 
  -1  -4   8       30.19       25.61      2.90 o 
   0  -4   8       11.03        9.32      1.31 o 
   1  -4   8       19.80       17.72      1.75 o 
   2  -4   8       15.64       18.01      1.95 o 
   3  -4   8       54.28       52.27      5.01 o 
   4  -4   8        0.23        1.30      1.48 o 
  -7  -3   8       22.35       20.63      3.55 o 
  -6  -3   8        8.99        8.74      2.34 o 
  -5  -3   8       18.76       18.94      2.97 o 
  -4  -3   8       42.99       47.20      2.82 o 
  -3  -3   8       52.80       47.71      2.30 o 
  -2  -3   8       14.30       13.65      1.48 o 
  -1  -3   8       34.87       35.77      3.06 o 
   0  -3   8       55.99       53.64      2.51 o 
   1  -3   8       30.15       24.05      3.01 o 
   2  -3   8      204.17      202.92      5.49 o 
   3  -3   8        1.37        1.65      1.37 o 
   4  -3   8        2.36        3.94      1.74 o 
  -7  -2   8        0.31        0.83      1.23 o 
  -6  -2   8        1.27        1.37      1.27 o 
  -5  -2   8       24.48       20.93      1.95 o 
  -4  -2   8      144.56      134.38      3.19 o 
  -3  -2   8       18.48       11.36      2.04 o 
  -2  -2   8        3.04        2.34      0.71 o 
  -1  -2   8      143.30      121.72      5.61 o 
   0  -2   8       13.44       10.92      1.43 o 
   1  -2   8       57.34       56.53      7.55 o 
   2  -2   8       15.81       18.57      2.85 o 
   3  -2   8        8.47        8.50      1.49 o 
   4  -2   8        1.79        0.74      1.25 o 
  -7  -1   8        4.35        4.87      1.81 o 
  -6  -1   8        1.90        3.41      1.27 o 
  -5  -1   8       66.14       65.07      3.96 o 
  -4  -1   8      133.50      132.43      5.54 o 
  -3  -1   8       10.38        9.64      1.92 o 
  -2  -1   8        3.78        3.96      1.39 o 
  -1  -1   8        0.26       -0.83      0.81 o 
   0  -1   8      100.79      109.55      3.82 o 
   1  -1   8      115.85      118.06      6.10 o 
   2  -1   8        2.50        1.54      0.92 o 
   3  -1   8        0.94        1.47      0.90 o 
   4  -1   8        1.73       -1.62      1.09 o 
  -7   0   8        0.85       -0.02      1.07 o 
  -6   0   8        0.78        1.74      1.16 o 
  -5   0   8      128.38      133.47      6.07 o 
  -1   0   8       62.15       72.62      4.89 o 
   0   0   8       45.05       49.21      4.06 o 
   1   0   8      170.26      151.67      4.86 o 
   2   0   8        5.72        4.65      1.20 o 
   3   0   8        1.71        1.93      0.96 o 
  -7   1   8        7.38        7.65      2.11 o 
  -6   1   8       44.64       39.99      4.24 o 
  -5   1   8      344.67      316.32     10.29 o 
  -4   1   8       37.09       34.84      3.48 o 
  -3   1   8       41.43       41.52      4.01 o 
  -2   1   8      177.15      164.11      7.30 o 
  -1   1   8       32.04       29.30      3.59 o 
   0   1   8       40.16       49.14      4.08 o 
   1   1   8        5.70        3.76      1.23 o 
   2   1   8        3.74        5.28      1.33 o 
   3   1   8        6.56        5.92      1.40 o 
  -7   2   8        5.08        4.87      1.99 o 
  -6   2   8       18.25       30.78      4.22 o 
  -5   2   8       38.11       52.76      4.75 o 
  -4   2   8      180.94      155.75      6.49 o 
  -3   2   8      254.76      241.56      8.72 o 
  -2   2   8        8.78        8.67      2.20 o 
  -1   2   8       32.19       32.29      3.96 o 
   0   2   8      350.42      304.91     10.64 o 
   1   2   8      126.12      109.06      6.28 o 
   2   2   8       16.42       17.56      2.22 o 
   3   2   8        8.45        9.08      1.70 o 
  -7   3   8        1.51        1.58      1.58 o 
  -6   3   8        7.85        7.05      2.34 o 
  -5   3   8        0.29        1.37      1.37 o 
  -4   3   8      234.05      236.85      8.30 o 
  -3   3   8       72.87       71.63      4.75 o 
  -2   3   8        0.06        0.70      1.18 o 
  -1   3   8      123.97      109.22      6.28 o 
   0   3   8        0.07       -0.07      1.30 o 
   1   3   8        0.12        1.62      1.53 o 
   2   3   8        0.12        2.20      1.60 o 
  -7   4   8        0.18        0.63      1.74 o 
  -6   4   8       34.12       33.24      4.78 o 
  -5   4   8       14.32       14.46      3.18 o 
  -4   4   8       15.75       12.40      2.41 o 
  -3   4   8       50.19       41.52      4.29 o 
  -2   4   8       49.31       49.74      4.84 o 
  -1   4   8       87.32       79.79      5.70 o 
   0   4   8        2.10        4.08      1.85 o 
   1   4   8        1.00        2.94      2.02 o 
  -6   5   8        9.84       13.93      3.34 o 
  -5   5   8        4.08        7.51      2.34 o 
  -4   5   8       33.48       32.17      3.80 o 
  -3   5   8        1.16        3.45      1.88 o 
  -2   5   8        2.35        2.53      1.83 o 
  -1   5   8        5.40        8.28      2.60 o 
   0   5   8        5.27       10.96      2.92 o 
   1   5   8        5.71        7.30      2.53 o 
  -5   6   8        6.05        9.53      2.71 o 
  -4   6   8        0.05       -0.37      1.48 o 
  -3   6   8        0.66        2.32      1.85 o 
  -2   6   8        0.07       -0.53      1.62 o 
  -1   6   8        0.48       -0.51      1.85 o 
   0   6   8        0.31       -0.25      1.78 o 
  -4   7   8        5.73        6.91      2.60 o 
  -3   7   8       18.65       18.91      3.59 o 
  -2   7   8        0.00        1.62      1.88 o 
  -1 -12   9        3.35        3.59      1.92 o 
   0 -12   9        4.31        8.16      2.67 o 
   1 -12   9        0.02       -1.23      1.21 o 
  -3 -11   9        0.08        1.81      1.76 o 
  -2 -11   9        8.71       11.44      2.01 o 
  -1 -11   9        2.94        4.15      1.90 o 
   0 -11   9       11.17       10.96      2.67 o 
   1 -11   9        4.88        6.24      2.39 o 
   2 -11   9        0.64        3.18      2.13 o 
  -4 -10   9       47.18       46.89      3.59 o 
  -3 -10   9        0.58        0.72      1.15 o 
  -2 -10   9        7.33        9.64      1.74 o 
  -1 -10   9        1.86        1.81      1.58 o 
   0 -10   9        0.02        0.86      1.39 o 
   1 -10   9        0.25        1.41      1.39 o 
   2 -10   9       34.57       36.55      4.54 o 
   3 -10   9       15.16       16.43      3.36 o 
  -5  -9   9        7.33        6.79      2.46 o 
  -4  -9   9        6.24        6.38      1.49 o 
  -3  -9   9        1.93        3.20      1.15 o 
  -2  -9   9       23.41       24.69      2.74 o 
  -1  -9   9       20.05       19.42      3.29 o 
   0  -9   9        2.12        2.39      1.74 o 
   1  -9   9       13.47       13.31      2.76 o 
   2  -9   9       14.29       15.21      2.94 o 
   3  -9   9        6.46        3.73      1.78 o 
  -5  -8   9        3.49        3.96      1.85 o 
  -4  -8   9        0.87        1.53      1.02 o 
  -3  -8   9        0.91        0.40      0.87 o 
  -2  -8   9        1.57       -0.45      0.79 o 
  -1  -8   9        4.84        5.56      1.83 o 
   0  -8   9        5.68        8.58      2.32 o 
   1  -8   9        6.41        9.81      2.41 o 
   2  -8   9        3.54        3.76      1.62 o 
   3  -8   9        0.73        0.49      0.95 o 
  -6  -7   9        4.92        5.66      2.27 o 
  -5  -7   9       17.18       22.23      3.55 o 
  -4  -7   9        4.82        6.56      1.37 o 
  -3  -7   9        0.02        0.41      0.75 o 
  -2  -7   9       13.88       12.00      1.59 o 
  -1  -7   9        6.37        7.65      1.95 o 
   0  -7   9       22.48       19.66      3.18 o 
   1  -7   9        0.69        2.02      1.30 o 
   2  -7   9        3.52        3.87      2.27 o 
   3  -7   9       17.50       21.13      2.35 o 
   4  -7   9        1.80        3.59      1.95 o 
  -6  -6   9       38.67       43.69      5.15 o 
  -5  -6   9       10.86       12.98      2.85 o 
  -4  -6   9        0.39        1.25      0.77 o 
  -3  -6   9       32.47       34.33      3.35 o 
  -2  -6   9      102.39      100.62      5.52 o 
  -1  -6   9       14.64       16.27      2.76 o 
   0  -6   9        2.41        2.07      0.87 o 
   1  -6   9       18.30       20.56      3.35 o 
   2  -6   9        6.80        6.47      1.29 o 
   3  -6   9       22.83       28.65      2.64 o 
   4  -6   9        1.21        3.80      1.74 o 
  -7  -5   9        6.15       12.12      3.06 o 
  -6  -5   9        0.13        2.71      1.76 o 
  -5  -5   9       19.71       25.98      3.71 o 
  -4  -5   9        2.98        3.22      0.97 o 
  -3  -5   9      156.80      150.47      4.42 o 
  -2  -5   9       20.95       22.18      3.04 o 
  -1  -5   9        3.22        4.75      1.58 o 
   0  -5   9       11.23       10.47      3.05 o 
   1  -5   9       18.01       14.45      1.70 o 
   2  -5   9       22.13       26.29      3.18 o 
   3  -5   9       25.80       30.18      2.71 o 
   4  -5   9        0.45        0.53      1.27 o 
  -7  -4   9        4.24        1.37      1.53 o 
  -6  -4   9        3.64        4.47      1.92 o 
  -5  -4   9        2.13        4.59      1.67 o 
  -4  -4   9      111.93      102.73      8.84 o 
  -3  -4   9        0.02        0.43      0.71 o 
  -2  -4   9       28.48       26.56      3.20 o 
  -1  -4   9        0.26        1.27      1.11 o 
   0  -4   9        0.38        1.77      0.76 o 
   1  -4   9       31.36       31.72      2.41 o 
   2  -4   9      198.12      186.43      5.47 o 
   3  -4   9        3.40        2.54      1.53 o 
   4  -4   9        0.01       -1.16      1.27 o 
  -7  -3   9       11.25        7.30      2.27 o 
  -6  -3   9        5.07        4.78      1.90 o 
  -5  -3   9       13.22       14.12      2.64 o 
  -4  -3   9       55.15       52.51      4.36 o 
  -3  -3   9      122.65      105.12      5.06 o 
  -2  -3   9        8.59        7.21      1.76 o 
  -1  -3   9      203.90      209.52      7.97 o 
   0  -3   9       19.51       24.64      2.13 o 
   1  -3   9       65.57       60.07      2.97 o 
   2  -3   9       22.84       21.24      2.35 o 
   3  -3   9        6.71        9.46      1.85 o 
  -7  -2   9        0.01        3.08      1.58 o 
  -6  -2   9       60.69       63.93      4.94 o 
  -5  -2   9      107.74       93.81      5.49 o 
  -4  -2   9      345.85      327.04      6.89 o 
  -3  -2   9       46.30       42.03      2.30 o 
  -2  -2   9        9.37       14.46      2.50 o 
  -1  -2   9      248.36      239.10      8.72 o 
   0  -2   9       27.10       26.04      6.92 o 
   1  -2   9        7.49        7.45      1.40 o 
   2  -2   9        0.73        2.02      1.03 o 
   3  -2   9        0.46        2.67      1.05 o 
  -7  -1   9        4.76        6.12      2.09 o 
  -5  -1   9       56.93       64.90      4.13 o 
  -4  -1   9        0.36        1.46      1.07 o 
  -3  -1   9      321.68      294.55      9.36 o 
  -2  -1   9      172.88      144.39      6.51 o 
  -1  -1   9        2.12        4.50      1.65 o 
   1  -1   9      422.33      374.07      8.33 o 
   2  -1   9       77.13       66.64      3.43 o 
   3  -1   9        7.56        6.78      1.46 o 
  -6   0   9        5.86        5.82      1.92 o 
  -5   0   9        1.81        4.08      1.48 o 
  -4   0   9       11.78       16.23      3.25 o 
  -3   0   9      601.13      855.62     20.89 o 
  -2   0   9       65.59       90.22      6.17 o 
  -1   0   9        3.67        9.60      2.62 o 
   0   0   9      187.02      179.97      8.39 o 
   1   0   9        0.25       -0.08      1.47 o 
   2   0   9        0.47        0.66      0.85 o 
   3   0   9        1.50        2.72      1.20 o 
  -7   1   9        0.41        2.48      1.62 o 
  -6   1   9        0.01        0.86      1.27 o 
  -5   1   9       40.36       34.49      3.92 o 
  -4   1   9       37.71       38.48      4.20 o 
  -3   1   9       21.43       29.97      4.03 o 
  -2   1   9       62.13       66.87      5.17 o 
  -1   1   9       58.54       64.51      5.05 o 
   0   1   9       67.19       56.03      4.61 o 
   1   1   9        1.54        2.39      1.67 o 
   2   1   9        5.12        8.74      1.65 o 
  -7   2   9        3.65        2.85      1.92 o 
  -6   2   9       18.09       18.31      3.36 o 
  -5   2   9       16.62       21.40      3.52 o 
  -4   2   9       21.34       21.84      3.20 o 
  -3   2   9       36.04       37.67      4.31 o 
  -2   2   9        2.89        1.41      1.62 o 
  -1   2   9        1.06        1.85      1.51 o 
   0   2   9        0.22        0.02      1.30 o 
   1   2   9        5.68        4.82      2.11 o 
   2   2   9        9.06       11.36      2.80 o 
  -6   3   9        3.34        3.11      1.92 o 
  -5   3   9        0.04        2.09      1.39 o 
  -4   3   9        8.61       10.80      2.32 o 
  -3   3   9       12.49        8.46      2.29 o 
  -2   3   9        3.57        6.33      2.16 o 
  -1   3   9        0.14       -0.42      1.25 o 
   0   3   9       10.23       13.24      2.92 o 
   1   3   9        0.48        1.44      1.92 o 
  -6   4   9        0.58       -0.39      1.51 o 
  -5   4   9        0.29        3.08      1.81 o 
  -4   4   9       30.41       30.18      3.89 o 
  -3   4   9        6.65        4.06      2.02 o 
  -2   4   9       15.58       20.72      3.76 o 
  -1   4   9        0.04        0.16      1.69 o 
   0   4   9        0.13        0.37      1.46 o 
  -5   5   9        0.08        1.81      1.74 o 
  -4   5   9       34.94       27.40      3.99 o 
  -3   5   9        4.11        4.94      2.23 o 
  -2   5   9        3.19        4.66      2.29 o 
  -1   5   9        3.59        1.09      1.99 o 
  -3   6   9        5.22        6.77      2.71 o 
  -2 -11  10        0.34        1.48      1.53 o 
  -1 -11  10        4.16        8.14      2.43 o 
   0 -11  10        3.48        1.74      2.04 o 
   1 -11  10        2.02        5.52      2.20 o 
  -4 -10  10        7.37       10.33      2.00 o 
  -3 -10  10        1.27        1.68      1.75 o 
  -2 -10  10        1.84        2.62      1.81 o 
  -1 -10  10        0.20        1.00      1.53 o 
   0 -10  10        0.04       -0.02      1.55 o 
   1 -10  10        9.20       12.93      2.87 o 
   2 -10  10        1.38       -0.51      1.55 o 
  -4  -9  10        8.85       10.39      4.02 o 
  -3  -9  10        4.95        7.00      3.07 o 
  -2  -9  10        6.96        8.90      2.36 o 
  -1  -9  10       35.87       37.11      4.52 o 
   0  -9  10       16.28       16.81      3.36 o 
   1  -9  10        0.61        0.07      1.44 o 
   2  -9  10        0.00        0.37      1.48 o 
  -5  -8  10        0.46        3.25      1.85 o 
  -4  -8  10       23.74       27.15      2.58 o 
  -3  -8  10        2.43        2.50      1.67 o 
  -2  -8  10       35.29       39.31      4.45 o 
  -1  -8  10        7.69        9.55      2.41 o 
   0  -8  10       14.46       20.95      3.62 o 
   1  -8  10        1.06        2.16      1.41 o 
   2  -8  10        0.64        1.30      1.62 o 
   3  -8  10        2.43        1.82      1.24 o 
  -6  -7  10       19.87       28.79      4.40 o 
  -5  -7  10        7.97       13.31      2.97 o 
  -4  -7  10        6.90        7.13      1.90 o 
  -3  -7  10      116.47      109.27      6.14 o 
  -2  -7  10       14.28       12.54      2.69 o 
  -1  -7  10        1.22        2.27      1.48 o 
   0  -7  10        0.20        0.12      1.07 o 
   1  -7  10        4.26        6.81      2.02 o 
   2  -7  10        5.22        8.38      1.56 o 
   3  -7  10       67.27       68.05      3.60 o 
  -6  -6  10       15.28       14.39      3.11 o 
  -5  -6  10       12.65       18.08      3.13 o 
  -4  -6  10       22.38       22.39      2.25 o 
  -3  -6  10        5.07        6.65      1.92 o 
  -2  -6  10       70.32       67.96      4.82 o 
  -1  -6  10       12.31       17.66      2.99 o 
   0  -6  10       43.39       46.75      4.59 o 
   1  -6  10        0.00        1.36      1.04 o 
   2  -6  10       39.76       41.66      3.04 o 
   3  -6  10        0.20       -0.81      0.91 o 
  -6  -5  10        0.01       -0.09      1.25 o 
  -5  -5  10       87.17      103.57      6.07 o 
  -4  -5  10       19.11       20.20      2.09 o 
  -3  -5  10       86.45       70.72      4.66 o 
  -2  -5  10        9.74        6.61      1.78 o 
  -1  -5  10       80.93       75.73      5.03 o 
   0  -5  10       75.47       72.42      3.21 o 
   1  -5  10        0.05        0.19      0.78 o 
   2  -5  10        1.39        1.71      0.96 o 
   3  -5  10        0.45        1.71      1.09 o 
  -6  -4  10        0.62        1.72      1.58 o 
  -5  -4  10       78.23       74.27      4.94 o 
  -4  -4  10       81.64       81.84      3.42 o 
  -3  -4  10        6.50        5.89      1.81 o 
  -2  -4  10      140.42      134.70      6.58 o 
  -1  -4  10       29.40       30.62      3.80 o 
   0  -4  10        3.82        5.45      1.19 o 
   1  -4  10        4.34        3.64      1.23 o 
   2  -4  10      127.97      117.24      4.54 o 
   3  -4  10       12.19       12.03      2.53 o 
  -7  -3  10        4.33        3.62      1.88 o 
  -6  -3  10        8.88        6.86      2.06 o 
  -5  -3  10       38.62       30.88      3.76 o 
  -4  -3  10       17.02       18.04      1.94 o 
  -3  -3  10       35.47       43.83      3.76 o 
  -2  -3  10      472.70      426.37     12.42 o 
  -1  -3  10       24.75       26.59      3.57 o 
   0  -3  10        1.34        0.22      0.71 o 
   1  -3  10      104.86       92.70      4.47 o 
   2  -3  10        0.97        0.02      1.00 o 
   3  -3  10        1.31        2.34      1.14 o 
  -7  -2  10        0.10        2.80      1.60 o 
  -6  -2  10        1.46        6.47      2.04 o 
  -5  -2  10       34.33       30.88      3.69 o 
  -4  -2  10       13.01       10.99      1.56 o 
  -3  -2  10       56.16       45.41      3.76 o 
  -2  -2  10       22.65       17.87      2.97 o 
  -1  -2  10        5.90        5.49      1.85 o 
   0  -2  10        4.31        1.18      1.46 o 
   1  -2  10       22.96       23.68      7.19 o 
   2  -2  10        0.13        0.41      0.87 o 
  -7  -1  10        5.50        6.91      2.13 o 
  -5  -1  10       50.11       49.00      3.80 o 
  -4  -1  10       32.72       32.01      3.62 o 
  -3  -1  10      100.45       89.03      5.40 o 
  -2  -1  10        5.07        5.24      1.99 o 
   0  -1  10       10.58        9.97      3.01 o 
   1  -1  10       15.72       17.92      2.26 o 
   2  -1  10        1.84        1.48      1.06 o 
  -6   0  10       33.07       32.52      3.99 o 
  -5   0  10        1.39        4.31      1.67 o 
  -4   0  10        0.60        0.39      2.04 o 
  -3   0  10        3.53        3.76      2.39 o 
  -2   0  10       38.01       44.02      5.77 o 
  -1   0  10        2.85        3.08      2.20 o 
   0   0  10        2.53        2.55      1.99 o 
   1   0  10       11.17       16.04      3.38 o 
   2   0  10        0.01        0.42      0.94 o 
  -6   1  10        0.41        0.42      1.37 o 
  -4   1  10        1.95        4.24      2.18 o 
  -3   1  10       51.56       63.79      6.14 o 
  -2   1  10        0.08       -0.76      1.72 o 
  -1   1  10        2.60        0.95      1.85 o 
   0   1  10        0.11        2.83      1.76 o 
   1   1  10        5.78       10.83      2.74 o 
  -6   2  10        0.02        1.37      1.67 o 
  -4   2  10        7.75        9.74      2.62 o 
  -3   2  10       15.68       15.74      3.25 o 
  -2   2  10        6.75       10.48      2.99 o 
  -1   2  10        0.08       -0.65      1.51 o 
   0   2  10        2.82        5.05      2.06 o 
   1   2  10        0.42        1.32      1.67 o 
  -6   3  10       24.17       34.07      4.96 o 
  -4   3  10        5.18        6.88      2.36 o 
  -3   3  10        1.28        1.32      1.55 o 
  -2   3  10        4.22        5.40      2.32 o 
  -1   3  10        2.95       -0.28      1.95 o 
   0   3  10       19.22       21.88      3.73 o 
  -4   4  10       11.69       14.90      3.20 o 
  -3   4  10        8.54        5.66      2.46 o 
  -2   4  10        0.10       -1.14      1.72 o 
  -1   4  10       17.38       18.73      3.94 o 
  -3 -10  11        2.05        2.48      1.92 o 
  -2 -10  11       45.14       45.71      5.15 o 
  -1 -10  11        4.96        9.85      2.60 o 
   0 -10  11        1.27        3.22      1.81 o 
  -4  -9  11        4.87        6.37      2.23 o 
  -3  -9  11        8.31        7.19      2.18 o 
  -2  -9  11        1.81        4.43      2.02 o 
  -1  -9  11       14.70       18.66      3.50 o 
   0  -9  11        8.39       13.12      3.06 o 
   1  -9  11        3.67        4.06      2.02 o 
  -5  -8  11        0.00       -2.02      1.34 o 
  -4  -8  11       28.23       37.06      4.47 o 
  -3  -8  11        5.75        7.42      2.20 o 
  -2  -8  11       13.70       14.19      2.78 o 
  -1  -8  11        0.16        2.02      1.67 o 
   0  -8  11       36.11       47.87      5.29 o 
   1  -8  11        4.61        5.45      2.32 o 
   2  -8  11        1.86        1.11      1.67 o 
  -5  -7  11        0.26        1.11      1.48 o 
  -4  -7  11       61.39       67.25      5.12 o 
  -3  -7  11       34.15       35.63      4.31 o 
  -2  -7  11        0.82       -0.72      1.09 o 
  -1  -7  11       19.09       19.36      3.38 o 
   0  -7  11        1.32        1.99      1.48 o 
   1  -7  11        9.39       11.54      2.83 o 
   2  -7  11       14.71       14.30      3.34 o 
  -5  -6  11        1.90        2.13      1.65 o 
  -4  -6  11       24.62       22.04      3.38 o 
  -3  -6  11       25.59       23.62      3.45 o 
  -2  -6  11       10.80       17.25      3.25 o 
  -1  -6  11      160.44      160.43      7.86 o 
   0  -6  11        9.88        6.42      2.23 o 
   1  -6  11       11.93       11.49      1.80 o 
   2  -6  11       31.73       36.11      3.03 o 
  -6  -5  11        4.47        6.91      2.23 o 
  -5  -5  11        2.20        1.09      1.39 o 
  -4  -5  11      123.47      108.81      6.10 o 
  -3  -5  11        5.25        8.62      2.18 o 
  -2  -5  11       27.68       26.82      3.76 o 
  -1  -5  11       41.71       41.54      4.64 o 
   0  -5  11        8.88        9.45      1.61 o 
   1  -5  11        0.96        1.54      0.97 o 
   2  -5  11        6.40        7.51      1.89 o 
  -6  -4  11        2.98        3.11      1.92 o 
  -5  -4  11       13.08       13.65      2.69 o 
  -4  -4  11       51.54       45.22      4.36 o 
  -3  -4  11       76.89       75.27      5.12 o 
  -2  -4  11      155.62      155.98      7.53 o 
  -1  -4  11        0.00       -0.35      1.09 o 
   0  -4  11       30.62       35.83      3.21 o 
   1  -4  11       39.16       34.62      2.96 o 
   2  -4  11       33.27       35.09      3.10 o 
  -6  -3  11        8.09       12.19      2.74 o 
  -5  -3  11       16.47       18.31      3.04 o 
  -4  -3  11        9.66       13.61      2.71 o 
  -3  -3  11       54.66       47.59      4.57 o 
  -2  -3  11       40.88       40.19      4.43 o 
  -1  -3  11       14.08       14.19      2.87 o 
   0  -3  11       31.75       33.31      4.33 o 
   1  -3  11        0.09        3.47      1.17 o 
   2  -3  11        1.93        3.86      2.47 o 
  -6  -2  11        4.84        4.45      1.81 o 
  -4  -2  11       14.21       14.46      2.74 o 
  -3  -2  11        7.71        6.56      2.04 o 
  -2  -2  11       45.89       39.73      4.36 o 
  -1  -2  11       19.49       15.74      3.08 o 
   1  -2  11        1.73        5.47      1.69 o 
  -2  -1  11        0.23       10.64      4.84 o 
  -1  -1  11        8.42       11.17      3.89 o 
   0  -1  11        0.25        1.76      2.50 o 
   1  -1  11        3.32        3.34      2.09 o 
  -4   0  11        6.63       19.73      4.82 o 
  -3   0  11        6.83       15.62      4.73 o 
  -2   0  11        2.16       10.11      3.80 o 
  -1   0  11        0.43       -0.60      1.90 o 
   0   0  11        0.04        1.44      2.27 o 
  -6   1  11        0.27        2.16      1.76 o 
  -4   1  11        0.78        2.97      2.62 o 
  -3   1  11        7.47       12.47      3.71 o 
  -2   1  11       30.35       39.92      5.93 o 
  -1   1  11        2.31        3.94      2.48 o 
   0   1  11       14.85       14.05      3.22 o 
  -4   2  11       35.61       41.96      5.33 o 
  -3   2  11        9.83        9.27      2.97 o 
  -2   2  11       13.51       19.56      4.10 o 
  -1   2  11       10.96       13.19      3.43 o 
  -4   3  11        0.00       -1.37      2.11 o 
  -3   3  11        2.18        7.58      3.18 o 
  -3  -9  12        3.26        2.18      1.58 o 
  -2  -9  12       20.72       22.58      3.94 o 
  -1  -9  12        1.10        2.46      1.55 o 
   0  -9  12       37.39       56.30      6.00 o 
  -4  -8  12        7.73       13.12      2.87 o 
  -3  -8  12       79.04       81.15      5.91 o 
  -2  -8  12        5.73        7.56      2.34 o 
  -1  -8  12        0.88       -0.49      1.34 o 
   0  -8  12       35.33       40.98      5.08 o 
  -4  -7  12        5.03        6.17      2.06 o 
  -3  -7  12       13.06       12.93      2.80 o 
  -2  -7  12       76.04       70.82      5.47 o 
  -1  -7  12       68.61       79.67      5.86 o 
   0  -7  12        0.12        0.49      1.58 o 
   1  -7  12       15.82       23.62      4.03 o 
  -4  -6  12        0.01        2.83      1.46 o 
  -3  -6  12        1.23        2.23      1.67 o 
  -2  -6  12      116.24      118.26      7.00 o 
  -1  -6  12       25.54       23.50      3.85 o 
   0  -6  12        1.24        2.78      1.88 o 
   1  -6  12       26.90       24.06      3.99 o 
  -4  -5  12       12.28        9.76      2.48 o 
  -3  -5  12       14.00       10.99      2.57 o 
  -2  -5  12       10.74       10.64      2.67 o 
  -1  -5  12       19.21       20.68      3.59 o 
   0  -5  12       17.80       17.73      3.43 o 
   1  -5  12       25.15       24.68      2.65 o 
  -4  -4  12       13.49       12.59      2.67 o 
  -3  -4  12        0.93        0.46      1.48 o 
  -2  -4  12       33.58       38.29      4.59 o 
  -1  -4  12        1.07        1.76      1.53 o 
   0  -4  12        6.71        3.04      1.72 o 
   1  -4  12        0.76        0.39      1.12 o 
  -4  -3  12        7.33        7.30      2.41 o 
  -3  -3  12       20.30       28.84      4.03 o 
  -2  -3  12        0.30        1.02      1.39 o 
  -1  -3  12        7.12       12.12      2.83 o 
   0  -3  12        0.36        4.27      2.06 o 
  -4  -2  12        2.14        3.89      1.88 o 
  -3  -2  12       18.00       17.64      3.36 o 
  -1  -2  12       22.97       71.26     12.73 o 
   0  -2  12        3.04       10.83      4.84 o 
  -4  -1  12        1.40       10.69      9.81 o 
  -3  -1  12       54.04      241.44     23.25 o 
  -2  -1  12        5.47       18.94      6.93 o 
  -1  -1  12        8.43       19.73      5.63 o 
  -4   0  12        3.22       14.49      5.56 o 
  -3   0  12        0.00       -0.76      3.78 o 
  -2   0  12        7.56       22.44      5.61 o 
  -1   0  12        1.54        5.73      3.52 o 
  -4   1  12       15.59       30.34      5.82 o 
  -3   1  12        4.08        9.50      4.01 o 
  -3  -7  13       11.17       14.53      3.31 o 
  -2  -7  13        7.89        4.66      1.95 o 
  -3  -6  13        1.30       -0.12      1.37 o 
  -2  -6  13        2.84        4.17      1.92 o 
  -1  -6  13        6.90        4.78      2.06 o 
  -4  -5  13        0.45        1.25      1.65 o 
  -3  -5  13        0.29        0.56      1.55 o 
  -2  -5  13       19.56       17.57      3.55 o 
  -1  -5  13        0.13        0.83      1.76 o 
  -4  -4  13       20.18       24.85      3.87 o 
  -3  -4  13        7.10        7.58      2.36 o 
  -2  -4  13       14.65        8.85      2.60 o 
  -1  -4  13        1.25        3.01      1.85 o 
  -4  -3  13        8.33       10.83      2.67 o 
  -3  -3  13        0.01       -1.39      1.16 o 
  -2  -3  13        0.08       -0.88      1.58 o 
                                                 
